# Supplementary material for: CD49a Identifies Polyfunctional Memory CD8 T Cell Subsets that Persist in the Lungs After Influenza Infection
Source: Front Immunol. 2021 Sep 9;12:728669. doi: 10.3389/fimmu.2021.728669 (PMC8462271; doi:10.3389/fimmu.2021.728669)
Supplement: Supplementary file 3 [file Table_3.xlsx]

## Sheet: ihw.res.DPvsDN.all.unstim.4-14-
Gene	pvalue	adj_pvalue	basemean	log2FoldChange
Cyp1a1	2.22365e-07	3.78928e-07	23.9811	15.6581
Tjp1	2.46989e-37	2.42571e-37	593.287	10.4819
Prph	1.09078e-16	1.08052e-16	72.4453	8.89061
Gm26614	2.00771e-15	2.0602e-15	51.6481	8.52279
Itga1	1.11234e-55	6.86986e-56	4129.82	8.39691
Msrb3	4.70849e-12	1.28651e-11	41.0266	7.78721
Arnt2	4.82542e-14	4.95157e-14	60.6298	7.04534
Lingo1	2.57106e-10	3.5607e-10	35.3176	6.91835
B4galnt4	2.52905e-90	2.31446e-90	1248.11	6.70307
4933431E20Rik	7.21489e-10	1.07635e-09	18.1466	6.69303
Tmem273	4.32958e-19	3.62402e-19	67.3147	6.59356
Ifitm1	1.56005e-12	1.4881e-12	3636.51	6.59275
Tcrg-V3	2.96616e-10	3.46073e-10	32.6949	6.51948
Tcrg-C3	5.83695e-20	5.78205e-20	61.3128	6.19732
Fgl2	3.9939e-17	2.44538e-17	9117.87	6.07612
Hmgcll1	2.62783e-07	4.32135e-07	18.0988	5.95778
Csf1	6.06325e-12	5.54268e-12	1902.22	5.84059
Filip1	8.49808e-08	2.31207e-07	23.296	5.74348
Gzmc	1.00501e-06	1.6527e-06	17.0614	5.55445
Krt83	9.56491e-70	1.21403e-69	317.058	5.5334
Adgrg1	5.39159e-76	5.14294e-76	2409.4	5.4765
Slc38a8	1.8408e-06	3.02712e-06	12.9964	5.40582
Ppp2r2c	1.98094e-41	2.03273e-41	581.838	5.37388
Mid2	2.45759e-06	6.71492e-06	21.867	5.37262
Itsn1	8.41759e-49	6.34806e-49	1338.18	5.32833
Trgj2	2.0914e-26	1.99229e-26	62.1897	5.14889
Sema6d	1.47827e-08	1.44121e-08	387.962	5.09773
Gm26780	2.79656e-32	2.77026e-32	101.17	5.04947
Cdh1	8.72896e-71	5.41405e-71	10288.2	5.03936
Styk1	3.64057e-08	3.96623e-08	279.06	5.00118
Tktl1	1.3309e-14	1.31838e-14	86.114	4.94969
Galnt3	6.27812e-57	6.19216e-57	457.038	4.9372
Scn1b	3.34166e-07	5.16865e-07	18.4093	4.9286
Gm36723	9.36112e-11	9.19369e-11	364.881	4.91833
Itgae	1.35246e-57	1.17258e-57	12091.7	4.85219
AA467197	2.42699e-35	2.38358e-35	416.46	4.842
Tcrg-C2	8.82296e-64	8.41606e-64	1903.96	4.83742
Tmem171	4.25091e-21	4.63116e-21	135.96	4.78063
Trgv2	1.22987e-40	1.19904e-40	715.71	4.74734
6430571L13Rik	1.37228e-09	3.73357e-09	37.0451	4.68052
Lrrn2	7.84045e-07	2.14226e-06	31.8347	4.62087
Cmklr1	6.40043e-06	1.05252e-05	10.777	4.60293
Sult4a1	1.28069e-09	1.26864e-09	61.0685	4.59525
Ptpn3	8.98278e-19	9.21761e-19	57.9358	4.51547
Osgin1	1.35067e-42	1.33797e-42	636.037	4.49803
Cish	1.10425e-115	6.76106e-116	4449.47	4.44463
Wnt10b	1.87059e-11	2.59061e-11	42.5953	4.41415
Dpysl3	7.07901e-08	9.80383e-08	31.9873	4.36564
Dkkl1	5.66248e-25	3.45485e-25	759.933	4.31179
Vipr2	1.56547e-10	1.70551e-10	60.9453	4.28377
Specc1	1.37643e-06	1.35182e-06	478.899	4.28293
2900026A02Rik	7.96496e-26	8.17318e-26	442.66	4.23259
Socs2	5.69844e-22	5.64484e-22	406.346	4.22382
Tcrg-V7	1.32093e-08	3.60921e-08	45.1604	4.21797
Apol9a	1.42552e-11	1.41211e-11	125.771	4.20359
Cpd	2.70561e-22	1.65077e-22	1055.5	4.1808
Gm44321	1.87049e-05	2.79049e-05	10.698	4.17517
Col8a2	2.78548e-05	4.21274e-05	10.53	4.16006
Cd244a	3.11082e-07	3.96528e-07	302.793	4.14908
Src	6.12551e-18	7.80803e-18	188.994	4.11962
Cfap126	1.24817e-05	1.88772e-05	14.2908	4.11627
Cxcr6	1.49769e-39	9.28929e-40	16583.9	4.09828
Gzmb	2.03908e-32	1.29344e-32	9249.59	4.0932
Asns	4.42589e-28	3.94359e-28	764.812	4.06236
Pde4a	1.61221e-32	1.65436e-32	491.916	4.04499
Slc1a4	1.73624e-38	1.7199e-38	288.025	4.0202
S100a4	2.1265e-25	2.08847e-25	374.5	4.01831
Adrb1	2.36994e-25	3.00805e-25	287.041	4.00628
Ptafr	1.05103e-05	1.00122e-05	51.454	3.96602
Ncmap	4.06486e-10	3.40244e-10	77.2247	3.96213
Ly6g5b	1.34084e-26	1.32823e-26	228.037	3.90634
Apol9b	4.8593e-24	5.29398e-24	316.502	3.8659
Gpr34	1.80957e-19	1.79255e-19	582.245	3.82724
Ccr8	1.98528e-47	1.93552e-47	520.45	3.81169
Rai14	6.55637e-06	1.11726e-05	32.2381	3.8063
Osbpl3	6.94763e-15	6.62722e-15	3698.77	3.71765
Ctnnd2	3.07084e-06	8.39051e-06	23.3712	3.70766
Litaf	4.8689e-10	3.01988e-10	5931.28	3.67392
Gm16144	2.07072e-05	3.20286e-05	12.739	3.66101
Zfp683	1.45435e-23	1.44067e-23	174.713	3.64518
Prss16	9.76437e-15	1.06378e-14	173.501	3.61867
Calca	2.4268e-12	2.49024e-12	48.3748	3.5768
Ccl4	1.22179e-23	7.48076e-24	5722.59	3.5703
Qpct	1.01881e-45	9.71822e-46	2089.44	3.56956
Gm49751	8.59763e-45	8.44386e-45	494.923	3.5667
Xcr1	1.29727e-29	1.28507e-29	208.422	3.55557
Selenom	2.22217e-16	1.86003e-16	129.788	3.51709
L1cam	1.0403e-39	9.67377e-40	2554.83	3.51152
Soat2	6.19116e-25	6.03599e-25	383.51	3.50897
Ccl3	2.0399e-09	1.98877e-09	831.269	3.50295
Camk2n1	2.33613e-26	2.3972e-26	116.148	3.49893
Ttc39c	2.31757e-12	2.21069e-12	2141.85	3.47117
Hpgds	4.60412e-34	5.86875e-34	310.806	3.46386
Adam8	6.64758e-05	6.30168e-05	2564.09	3.46262
Spats2	4.10861e-24	4.06996e-24	716.819	3.46212
Irak3	9.75847e-14	1.2386e-13	146.78	3.44162
Il2ra	2.63405e-20	2.56803e-20	566.066	3.4389
Capg	1.15572e-92	7.13773e-93	4088.14	3.43821
Lgals3	2.7316e-06	1.6725e-06	6464.38	3.4275
Hist1h3d	2.90742e-06	7.94398e-06	21.4986	3.42104
Dmrt2	4.00104e-05	4.66816e-05	22.4832	3.41008
Ptprj	1.54407e-07	9.42081e-08	757.889	3.39859
Mdfic	9.96031e-35	9.1152e-35	773.833	3.39292
Gm47705	8.54089e-14	2.32372e-13	45.0665	3.3695
43898	9.14783e-07	7.65707e-07	74.1832	3.33968
Adamts14	1.71102e-39	2.18099e-39	313.716	3.3188
Atp1a2	0.000196875	0.000297753	15.2151	3.29481
Il17rd	0.000104462	0.000144671	27.5864	3.2854
Syngr3	3.28721e-05	5.40568e-05	13.3584	3.28386
Ifng	3.07717e-10	2.86146e-10	3594.61	3.27888
Hip1	7.66209e-07	7.00425e-07	1460.24	3.26076
Slc41a2	0.000148487	0.000152369	207.517	3.24998
Nek6	5.69692e-20	5.59503e-20	465.287	3.24275
S100a6	4.63897e-10	2.87728e-10	6932.25	3.24154
Tbc1d2	9.03968e-18	9.276e-18	194.151	3.2391
Gcnt1	2.29946e-11	2.93107e-11	200.706	3.22915
Gpr55	4.33335e-15	4.25585e-15	557.187	3.20945
Chac1	7.93738e-13	6.64388e-13	56.7075	3.2017
Plcd1	1.33552e-18	1.37044e-18	372.63	3.20029
Dusp18	4.51496e-06	4.30101e-06	90.2542	3.19731
Ier5l	5.01116e-42	4.65987e-42	2689.34	3.18527
Lmna	5.12666e-08	3.16624e-08	8749.82	3.17162
Plscr4	2.99788e-05	2.50934e-05	79.1947	3.14963
Syn1	1.88632e-06	1.86858e-06	51.0003	3.14682
Pdcd1	2.64046e-18	1.63076e-18	6270.15	3.11768
Cntn1	0.000272946	0.000411046	10.1555	3.10044
Plekhf1	4.02418e-15	5.12952e-15	216.822	3.09742
Adap1	1.12051e-27	8.78349e-28	839.67	3.09451
Fam129a	3.125e-19	1.98226e-19	4023.11	3.08915
Msc	2.16422e-05	2.22079e-05	58.3498	3.0888
2900041M22Rik	5.08023e-07	8.65712e-07	46.7397	3.07703
Adgrg3	4.6213e-44	4.55802e-44	599.261	3.07572
Gm37881	2.28459e-05	3.40826e-05	15.7634	3.05912
Gm11573	4.84794e-07	1.32461e-06	32.908	3.04468
Hlx	4.3681e-06	4.1611e-06	131.936	3.03713
Svip	0.000119724	0.0001803	15.3217	3.03137
Entpd1	4.6566e-07	4.14917e-07	976.543	3.02233
Crmp1	3.40652e-47	3.03531e-47	845.212	3.02199
Metrnl	1.83293e-07	1.4368e-07	1218.6	3.01507
Anxa4	1.01777e-05	9.92259e-06	719.621	3.00887
Wnt4	6.91994e-05	9.58354e-05	35.7271	3.00342
Lat2	1.1866e-11	1.17544e-11	169.521	2.9834
Ldlr	2.33893e-15	2.14131e-15	1328.07	2.98312
Swap70	2.60221e-17	1.58769e-17	1197.88	2.97971
Gm37529	0.000166073	0.000451835	25.7402	2.97695
Thsd7b	9.61637e-07	1.12197e-06	23.6978	2.96943
Rbpj	2.60963e-61	3.36548e-61	1838.55	2.96377
Nrp1	1.25177e-22	1.45361e-22	3061.1	2.92935
2210011C24Rik	2.4114e-12	2.47444e-12	59.1243	2.92532
Gm28875	8.98735e-24	8.9028e-24	345.079	2.91051
Tcrg-C1	1.10056e-12	1.19901e-12	161.343	2.9098
Kif19a	0.000313004	0.000471373	14.5432	2.90055
Gm37648	4.28094e-05	6.62148e-05	12.5167	2.89076
Tnfsf10	4.27374e-33	3.35012e-33	1123.07	2.88795
St14	3.82135e-29	3.49712e-29	745.597	2.88302
Atp2b4	1.37249e-06	1.40837e-06	726.966	2.82731
Srgap3	2.13238e-16	1.78488e-16	120.026	2.81968
Trib3	7.28848e-14	7.47901e-14	677.865	2.81717
Jaml	3.91447e-80	2.48304e-80	5580.89	2.80496
Cemip2	1.4703e-07	1.43345e-07	1077.05	2.80164
Glp1r	5.09096e-05	5.04307e-05	59.7164	2.79351
Podxl	0.000160418	0.000222165	39.4286	2.79292
Evpl	8.02316e-07	7.94769e-07	115.558	2.79287
Atf5	5.09454e-08	7.05552e-08	32.3156	2.78893
AU020206	2.9399e-30	2.6915e-30	1716.34	2.78519
Sv2c	2.88715e-13	3.14542e-13	152.245	2.782
Gm5861	4.43979e-05	6.71471e-05	12.3606	2.779
Dyrk3	2.21426e-05	2.27214e-05	524.898	2.77291
Fut7	1.46716e-09	1.50551e-09	142.464	2.75986
Myadm	8.54921e-05	7.61759e-05	1234.6	2.75219
Klrk1	2.0359e-05	1.24654e-05	7984.59	2.73669
Gm33699	0.000135811	0.000188087	21.3725	2.7359
Gstt1	0.000523183	0.000860352	12.5565	2.73129
Tuba8	2.00316e-05	2.9884e-05	14.2547	2.72582
Zc2hc1a	1.21722e-05	1.24904e-05	60.5592	2.72459
Gdpd5	6.1085e-92	3.72698e-92	742.031	2.70838
Mocos	1.23965e-08	1.58016e-08	280.622	2.70527
Acot11	2.33065e-16	2.39158e-16	439.026	2.69948
Fasl	6.52374e-14	3.99435e-14	7265.36	2.69245
Bhlhe40	7.83978e-13	4.86254e-13	19607.9	2.69019
Chn2	2.3717e-13	2.31226e-13	497.437	2.68693
Spin4	0.000191623	0.000223573	31.9101	2.6647
Kcnk5	3.58095e-07	3.49119e-07	1139.81	2.65146
Bik	6.93739e-16	7.11875e-16	81.6584	2.64138
Emp1	8.28214e-06	6.24592e-06	1729.24	2.63522
Lamc1	1.10444e-13	8.65751e-14	953.987	2.62341
Ccl1	0.000301366	0.000819925	32.3818	2.61866
Gm37352	1.94413e-14	1.91751e-14	446.45	2.61433
Mapkapk3	3.52047e-45	2.15551e-45	7166.53	2.59042
Cep170b	6.16182e-18	5.72987e-18	2334.95	2.57865
Ccr5	5.72745e-17	5.42943e-17	2171.02	2.57848
Cd80	1.44919e-06	1.8394e-06	221.237	2.57443
Scn3b	0.000674449	0.0010157	12.7324	2.56892
Tmem163	5.73588e-09	7.31138e-09	218.608	2.56755
Arhgef12	3.48935e-31	3.4019e-31	783.582	2.56551
Gm42921	0.000164409	0.000247594	11.6494	2.55012
Cd38	6.29329e-22	4.93322e-22	772.098	2.54341
Adora2b	6.87913e-05	0.000103597	18.55	2.53631
Arhgef15	0.00063619	0.000962171	10.0027	2.51428
Tppp	4.83533e-05	4.60619e-05	112.89	2.50556
Tmem205	2.27625e-05	6.21943e-05	43.9373	2.50194
Sqle	5.13627e-81	4.70229e-81	1408.28	2.49803
Smyd1	1.25481e-09	1.24301e-09	115.2	2.48558
Runx2	3.14292e-15	2.99798e-15	1806.13	2.47873
Tnfsf9	1.1577e-08	1.26126e-08	90.6765	2.47406
Ly6a	2.40363e-28	1.49082e-28	4169.15	2.46034
Dapk2	5.64725e-11	5.16809e-11	928.32	2.45509
Phactr2	8.50752e-19	8.72993e-19	302.233	2.44283
Prkcg	0.000410881	0.00111788	39.944	2.43907
Tnfsf11	4.74842e-11	4.6635e-11	642.171	2.43556
Mlf1	1.84978e-07	2.01525e-07	56.2403	2.43198
Glrx	3.21575e-30	2.94404e-30	1559.95	2.41905
Slc25a24	2.27243e-23	1.38648e-23	1161.37	2.41615
Gm47586	2.51304e-09	2.45005e-09	811.236	2.41348
Gpr160	1.63779e-13	1.62239e-13	694.468	2.41238
Pvrig	2.79729e-08	3.04752e-08	146.495	2.41007
Slc52a3	1.05323e-10	1.04332e-10	417.7	2.4029
Ppm1n	8.38583e-21	9.13597e-21	205.506	2.38462
Actr3b	2.10587e-05	5.75391e-05	36.4498	2.37673
Runx2os2	7.87589e-05	0.000109075	26.4148	2.37276
Areg	2.38517e-07	6.51704e-07	32.9911	2.34886
Ccr2	3.39683e-05	3.23173e-05	2591.68	2.34862
Bcl2l15	3.69339e-06	1.00915e-05	22.2197	2.34464
Ptpn13	1.51504e-15	1.18762e-15	1048.34	2.3426
Ahnak	4.58625e-12	2.90916e-12	23404.1	2.33722
Echdc2	3.14465e-06	2.99563e-06	77.1723	2.33631
Gm6277	0.000157248	0.000183467	22.0817	2.3278
Crybg3	4.01619e-13	3.91553e-13	520.272	2.32395
Pik3ap1	4.69435e-06	4.29771e-06	1699.59	2.31215
Lgals1	2.24596e-30	1.42467e-30	9025.49	2.30495
Thrb	9.0927e-11	9.00717e-11	54.3193	2.30177
Bspry	7.19392e-10	7.01361e-10	433.62	2.2956
Farp1	1.3588e-15	1.73203e-15	304.613	2.29154
Klf8	9.46558e-07	1.03123e-06	110.091	2.25896
Plpp2	1.36159e-05	1.48339e-05	61.8224	2.25676
Arhgef25	0.000206853	0.000352493	44.1519	2.24636
Rab39b	0.000119019	0.000323814	28.2355	2.24254
Cyb561	0.000160701	0.00015919	102.235	2.23945
Aldoc	5.62961e-05	5.36284e-05	83.6095	2.23922
Olfm1	9.154e-06	7.66224e-06	98.548	2.23503
Tnf	1.87125e-10	1.82435e-10	887.554	2.22666
Rgs1	9.45771e-47	5.79075e-47	19362.2	2.22628
Id2	3.35023e-23	2.07795e-23	21671.8	2.2203
Gpr68	2.23786e-20	2.13465e-20	3668.99	2.21801
Zdhhc2	6.0948e-06	5.43064e-06	1185.33	2.218
Isg20	3.12247e-20	2.85439e-20	1347.93	2.2163
Plekhg3	3.18357e-15	3.15362e-15	596.584	2.2124
Ildr1	2.26161e-23	1.37988e-23	988.814	2.21007
Hemk1	4.72999e-23	4.64539e-23	440.969	2.20673
Chst12	1.35488e-33	1.57334e-33	2323.81	2.19889
Gm19587	0.000243578	0.00036682	14.4494	2.19767
Gm48236	0.00014638	0.000170786	21.2327	2.19701
Il10	4.8011e-05	6.64913e-05	31.4945	2.19657
Kdelc2	5.01011e-08	5.45828e-08	119.888	2.19221
Ctla4	6.77507e-22	5.87397e-22	6621.63	2.18956
Aplp1	1.6211e-20	1.58047e-20	557.16	2.18616
Ell2	6.91391e-08	6.84888e-08	561.86	2.18444
Irf4	4.34155e-13	3.97472e-13	1722.32	2.18063
Marveld2	5.15519e-16	5.02598e-16	412.833	2.17878
Klrc1	0.000260261	0.000160738	7792.04	2.17349
Tcp11l1	0.000315459	0.00047507	18.2664	2.16779
Rgs16	1.07771e-09	1.02533e-09	2404.87	2.16542
Gm28884	0.0011962	0.00180912	11.5796	2.15502
Mt1	2.97987e-05	2.95184e-05	266.477	2.15205
Pld2	7.12838e-21	6.94971e-21	389.132	2.14866
B4galt5	1.08642e-21	1.40109e-21	2096.51	2.14805
Adam19	3.57981e-29	2.2109e-29	5990.95	2.14751
Morrbid	1.15772e-09	9.69058e-10	98.367	2.14506
Slc22a15	2.0301e-08	2.58771e-08	213.318	2.14063
Syne3	4.9481e-14	4.88035e-14	638.72	2.13597
Slco4a1	3.33351e-18	3.30215e-18	344.605	2.13582
Dubr	2.02745e-25	2.20881e-25	290.431	2.12942
Anxa1	0.000390841	0.000372816	1951.33	2.12658
Ccdc50	1.55229e-58	1.4807e-58	1299.01	2.1238
Vsig10l	2.05043e-19	2.61363e-19	250.127	2.12192
Matk	5.01572e-17	6.46846e-17	1545.15	2.12055
Gm47585	0.000129949	0.000108772	83.3421	2.11974
Dusp14	1.11141e-07	1.10095e-07	178.652	2.11607
Prdm1	8.01151e-12	7.33459e-12	1673.79	2.11605
F730043M19Rik	3.19934e-06	3.16925e-06	169.263	2.11589
Stxbp1	2.62037e-05	2.19335e-05	59.0575	2.10734
Dock5	6.08269e-12	4.76813e-12	1007.55	2.10695
Ppp1r3e	1.95623e-07	2.00737e-07	78.5249	2.104
Igsf9b	0.000147877	0.000222697	16.5942	2.10382
Cd200r1	5.38244e-08	6.86086e-08	310.678	2.09736
Gng2	8.80514e-31	1.02249e-30	2581.67	2.09249
Gstm5	0.000939533	0.00160104	22.6264	2.09104
B3galt5	0.00155538	0.00197418	149.339	2.09032
Mlkl	1.25126e-07	1.23949e-07	88.572	2.07428
Gprin3	2.81939e-11	2.57733e-11	1286.57	2.07275
Bcl2a1d	2.11531e-16	2.1706e-16	358.015	2.07266
Snx8	1.43749e-09	1.47507e-09	130.305	2.06812
Vim	2.84196e-40	2.46397e-40	20743.2	2.06624
Spns2	0.00131705	0.00110242	106.471	2.06254
Ern1	1.44322e-07	1.42964e-07	290.202	2.05917
Gm19391	7.42714e-05	0.000114878	17.4793	2.05823
Klrc2	2.91188e-07	2.988e-07	217.961	2.05575
Arhgap21	8.89578e-07	1.13392e-06	249.017	2.04822
Gm5127	0.000418281	0.000579285	42.1532	2.04741
Ahr	1.51909e-08	1.39073e-08	1799.64	2.03766
Cd44	7.01474e-10	4.44961e-10	6617.03	2.03523
Rbpj-ps3	0.000118202	0.000182828	15.8245	2.02955
Gm8818	2.28685e-05	2.91499e-05	192.465	2.02281
Pls3	0.000392124	0.000427201	79.7755	2.02189
Mfsd13a	5.80544e-08	5.95721e-08	94.9749	2.02093
Pqlc3	4.76989e-25	4.54991e-25	1453.09	2.01737
Cyfip1	0.000135999	0.000121179	970.158	2.01127
Cdkl2	7.15718e-09	7.79741e-09	83.4931	2.00679
C77080	3.6418e-05	3.04832e-05	122.563	2.00493
Tub	0.00103688	0.00176693	34.9775	1.99852
Plscr1	1.84593e-13	1.12626e-13	855.648	1.99596
Hpse	0.00138053	0.00150403	116.144	1.99577
Gm37004	0.000115378	0.000196614	28.6028	1.99316
Itpripl2	8.36613e-07	1.06187e-06	153.938	1.9931
Fndc3b	7.63406e-06	9.68957e-06	187.576	1.9843
Pcyox1l	1.52195e-09	1.56174e-09	184.407	1.9841
Susd3	2.66589e-13	2.43969e-13	952.102	1.98353
Ralgds	2.27548e-11	2.17054e-11	1898.69	1.98334
Gpr135	0.000169683	0.000279036	19.4346	1.98226
Smim3	9.4694e-19	7.42292e-19	862.577	1.97336
Car2	1.47505e-37	1.34989e-37	1068.6	1.971
Cobll1	2.89832e-09	1.76835e-09	1192.48	1.96987
Crybg2	4.77503e-12	6.06073e-12	200.833	1.96762
Ctnnal1	0.000140688	0.000139364	105.109	1.95374
9330179D12Rik	0.000653446	0.00107456	14.8939	1.95312
Clec12a	0.00170176	0.00142443	101.631	1.95027
Cables1	8.84856e-11	8.76532e-11	268.712	1.94922
Wdr54	0.00177088	0.00264187	11.7264	1.94703
1500009L16Rik	4.55314e-10	5.77909e-10	150.44	1.94284
Gng11	0.00128403	0.00198606	10.435	1.94191
Gm16201	3.97907e-05	0.000108258	40.5379	1.93425
Parp16	5.69759e-17	5.84654e-17	553.112	1.93363
Mx1	7.37534e-11	7.30596e-11	404.48	1.9234
Casp1	2.60479e-10	2.58028e-10	677.901	1.91998
Nol4l	0.000165363	0.000163807	93.6166	1.9169
Zfand4	3.45376e-09	3.29009e-09	117.791	1.91686
Lepr	0.00145641	0.00220266	14.5864	1.91673
Gm12454	5.44732e-06	1.48838e-05	40.6282	1.91511
Arhgef39	7.74162e-11	8.43414e-11	199.864	1.90743
Fam20a	2.64677e-05	2.88353e-05	93.5088	1.9064
Tgfbr3	1.55092e-17	1.41988e-17	1568.31	1.88814
Myo1d	7.53013e-05	7.45929e-05	99.574	1.88005
Itgb1	1.3839e-13	8.4733e-14	35780	1.87805
Cldnd2	0.000129586	0.00035407	22.6115	1.87793
Lgalsl	1.93966e-07	2.11317e-07	296.741	1.87484
Cd101	3.15644e-10	2.88863e-10	997.643	1.87018
Grina	7.17001e-15	6.82151e-15	3772.06	1.8683
Plp2	3.57956e-19	3.48984e-19	655.411	1.86497
Oplah	4.51774e-11	4.02544e-11	914.129	1.85686
Gabarapl1	2.09095e-10	1.63907e-10	756.688	1.85468
Npdc1	8.53617e-13	1.08346e-12	175.191	1.85296
Selenon	0.000133532	0.000122249	1439.55	1.85222
Tbx21	3.54139e-05	2.19651e-05	4956.55	1.83987
Nptxr	0.00136427	0.00205454	10.8298	1.83614
Dip2a	1.19679e-10	1.17539e-10	444.308	1.83424
Tnfrsf13c	2.82044e-09	2.89417e-09	130.733	1.83364
Hdac11	0.000233777	0.000638752	23.6717	1.8306
Dcbld2	6.36275e-05	5.32585e-05	56.3125	1.82179
Trav3-3	2.40341e-15	2.36043e-15	487.727	1.81984
Hist1h2bc	1.04897e-09	1.33709e-09	274.072	1.81761
Tlcd2	0.000158532	0.000151019	49.2705	1.8006
Cercam	5.35833e-05	6.80109e-05	323.659	1.80032
Slc43a3	3.81745e-05	4.15894e-05	180.212	1.79622
Sytl2	2.48336e-10	2.36883e-10	3298.24	1.78461
Tjp3	1.79547e-25	1.59982e-25	752.449	1.78167
Tmem159	3.44949e-05	3.41704e-05	121.63	1.77961
Trip10	2.77397e-11	2.72435e-11	437.824	1.77828
Numbl	5.03868e-06	5.48941e-06	149.487	1.77656
Tmem231	5.45288e-06	5.19447e-06	92.6352	1.77483
Rasa4	5.88276e-18	5.82742e-18	573.954	1.76871
Abhd4	2.70726e-07	2.6818e-07	361.05	1.75768
Golim4	7.70673e-33	5.81197e-33	1443.24	1.75548
Ogfrl1	7.88833e-07	8.09454e-07	237.685	1.7548
Kank3	1.85433e-05	2.35362e-05	149.533	1.74831
Ctla2a	0.000234136	0.00014522	6938.17	1.74754
5430427O19Rik	2.0049e-12	1.95465e-12	420.628	1.74674
3110083C13Rik	0.00160132	0.00435669	25.5766	1.74376
Slamf7	3.16879e-07	3.02265e-07	1435.89	1.74317
Gm43672	1.18082e-11	1.16972e-11	190.738	1.7431
Lag3	3.21696e-05	4.10058e-05	154.07	1.73939
Gm6637	0.000224803	0.000614232	41.5228	1.73737
Cdk6	2.03641e-09	2.62623e-09	1286.8	1.73641
Pkp2	0.0013069	0.00214914	18.0771	1.72748
Slc7a5	1.90258e-11	1.64953e-11	6328.47	1.72687
Slc35e4	2.27514e-05	2.23445e-05	417.185	1.71853
Mical2	0.000117236	0.000116133	121.449	1.7152
Scpep1	8.26343e-08	8.05631e-08	785.985	1.71479
Nqo2	8.5938e-16	8.37841e-16	444.093	1.71362
Smtn	4.93629e-06	4.88985e-06	89.2001	1.71351
Fuca2	6.72954e-20	8.67867e-20	1655.64	1.70347
Clic4	3.01478e-27	2.80344e-27	3102.4	1.70134
Dennd5a	1.12473e-11	1.04588e-11	2227.28	1.6997
Wdr95	1.00963e-07	1.00013e-07	426.105	1.69388
Ube2l6	4.29129e-10	4.67516e-10	342.626	1.68581
Anxa2	2.37677e-07	1.47417e-07	6624.44	1.68464
Gm8250	0.000129575	0.000352533	38.8557	1.68215
Sccpdh	0.000627345	0.00086882	38.546	1.67762
D630039A03Rik	0.00217515	0.00207207	51.5602	1.67269
Ptger4	4.54448e-33	2.88267e-33	4636.07	1.67179
Cyp51	3.09156e-12	2.33148e-12	1622	1.66734
CAAA01147332.1	6.60086e-09	6.77343e-09	673.738	1.66668
Klrc3	0.00201526	0.0030349	19.243	1.66504
Zfp316	1.20906e-05	1.31721e-05	150.908	1.66462
Traj26	1.11821e-09	1.10769e-09	77.8998	1.66049
Soat1	3.44866e-10	3.15257e-10	2026.79	1.65663
Coro2a	2.37955e-17	2.76322e-17	2730.07	1.64795
Scara5	0.00329992	0.00542658	15.9839	1.64652
Zfp382	1.04292e-10	1.13621e-10	325.167	1.64608
Tnfsf14	1.44154e-06	1.37323e-06	111.107	1.6457
Kif13a	0.000289336	0.000242185	109.817	1.63959
Sec24d	5.79837e-23	5.53096e-23	1598.05	1.63842
Atf6	2.36933e-07	2.1683e-07	995.039	1.63306
Abcb10	1.57315e-11	1.53372e-11	377.915	1.62947
Rhbdf2	4.49016e-18	4.28308e-18	1388.62	1.62945
Endod1	1.94458e-19	1.46649e-19	1410.66	1.62841
Gm16702	0.000548156	0.000458827	99.8849	1.62639
S100a11	1.14347e-14	1.32784e-14	2400.8	1.62595
Cxcr3	5.44128e-06	4.71758e-06	9728.78	1.62138
Foxred2	4.4928e-10	4.41244e-10	406.277	1.61856
Spire1	0.000364564	0.000996102	39.4626	1.61719
Ctxn1	7.88582e-05	8.59123e-05	66.2575	1.61153
Prr5	0.00014747	0.000204234	41.6463	1.60629
Hist1h2bg	2.64618e-05	2.52078e-05	57.8269	1.60586
Foxd2	5.28937e-07	5.42764e-07	201.642	1.60164
Ctnna1	1.57299e-19	1.43794e-19	1496.37	1.60088
Fam110a	6.20762e-20	6.12263e-20	524.455	1.59951
Eea1	1.8937e-07	1.86777e-07	527.401	1.59936
Zbtb42	7.4255e-07	9.42485e-07	231.886	1.59818
Prss30	1.84607e-06	1.89433e-06	110.38	1.59301
Gm34794	7.1945e-05	0.0001226	36	1.58734
Optn	9.84157e-06	9.3752e-06	83.5903	1.58694
Fmo1	0.00389038	0.0105845	24.1589	1.58537
Mcub	0.000222706	0.000282671	215.012	1.57607
Pbx3	6.12445e-05	6.06684e-05	107.358	1.57027
Hip1r	1.29664e-11	8.00807e-12	6069.04	1.56998
Angptl4	1.37454e-06	1.4975e-06	222.845	1.56539
Ncald	0.000453605	0.000415118	896.657	1.56477
Gnaq	8.83517e-08	7.39536e-08	122.043	1.56112
Gzma	0.000824956	0.00078691	2063.46	1.5606
Acsbg1	3.39186e-21	3.93875e-21	3375.16	1.55752
Serpina3g	0.000399055	0.000463399	3965.2	1.55187
Cass4	0.00137874	0.00136577	80.3711	1.55075
Srxn1	0.00407588	0.00418243	97.6753	1.54746
Atxn1	1.22548e-08	1.25752e-08	613.283	1.54713
Rgs2	4.88123e-17	4.23201e-17	20688.4	1.53768
B4galt4	6.81174e-06	5.70167e-06	101.816	1.53539
Dzank1	0.00342696	0.0051125	15.2504	1.53331
Trim36	1.29029e-06	7.87243e-07	906.231	1.5293
Gpaa1	5.14493e-27	3.17752e-27	5109.89	1.52883
Stk32c	0.0010395	0.00106667	121.809	1.52696
D930030I03Rik	0.000546477	0.000637594	21.8933	1.52349
Igsf8	6.35741e-16	3.87885e-16	1175.79	1.52213
Hist1h1c	4.08273e-18	2.49977e-18	4090.62	1.51784
Il18r1	3.86195e-11	3.59122e-11	2524.99	1.51773
Galr3	0.00280992	0.00434619	14.715	1.51339
Pdgfb	1.43617e-08	1.56464e-08	274.522	1.50101
Mef2b	0.000133004	0.000361863	41.5925	1.49905
Mapre2	6.23463e-19	3.86696e-19	4399.54	1.49622
Ybx3	1.96721e-16	1.8716e-16	3771.68	1.49598
Spsb1	5.50446e-07	5.03937e-07	1492.13	1.49508
Chic1	0.00189523	0.00262474	23.9853	1.49436
Tmem151a	0.00285963	0.00283273	52.3896	1.49232
Pter	0.00324863	0.00883852	28.8379	1.49021
Fbxw17	1.10413e-16	1.08901e-16	579.34	1.49
Myo5a	1.34023e-13	1.37527e-13	707.81	1.4867
Gm16907	0.000201543	0.000206812	325.157	1.48649
Wee1	7.20235e-09	7.02183e-09	405.609	1.4845
Ank	2.25133e-15	2.9034e-15	1634.67	1.47952
Tspan2	0.000289499	0.00027578	125.497	1.478
Kcnk6	1.21651e-05	1.32533e-05	117.581	1.47769
Trim46	0.000161582	0.000165806	123.568	1.47755
Il12rb2	6.8999e-11	6.77649e-11	400.418	1.47702
Gm37039	0.0012139	0.00120248	57.7119	1.47692
Sorbs3	0.000717108	0.000710362	176.292	1.47482
Apold1	0.00134952	0.0036873	31.9383	1.46444
Pias3	1.03949e-13	1.02526e-13	633.172	1.46382
Irf5	0.000697365	0.000888913	305.572	1.46166
Lockd	3.80673e-08	3.90625e-08	146.977	1.45752
Akap17b	8.50285e-06	8.72514e-06	86.6043	1.45627
Ccdc136	0.00478022	0.0130611	39.5332	1.45548
Mfsd2b	0.000362446	0.000501958	32.9968	1.45279
Gm4070	2.27783e-06	2.33738e-06	145.162	1.45138
Exoc3l	1.48497e-05	1.52379e-05	107.206	1.45008
Sdcbp2	1.14572e-08	1.17567e-08	520.749	1.44922
Stx11	6.3706e-06	4.99382e-06	1183.39	1.4434
Aifm2	0.00127709	0.00131048	68.0667	1.44262
Dok4	0.000489894	0.000533717	68.7557	1.44157
Pilrb1	0.00353523	0.00602431	45.975	1.44154
Ctsd	6.27811e-09	3.87738e-09	17854.3	1.43641
F2r	1.35169e-09	8.38369e-10	5144.52	1.43538
Dcxr	0.000428026	0.000424	66.6107	1.43324
Reep5	4.70314e-17	4.48624e-17	2620.74	1.43311
Stard3nl	3.52256e-28	3.22013e-28	1680.45	1.43078
Prr13	2.99234e-15	1.84808e-15	7196.48	1.43004
St6galnac6	2.54079e-05	3.2249e-05	164.197	1.42989
Lzts1	0.000965714	0.00091995	92.0904	1.42904
Foxf1	0.0052403	0.00438632	53.1378	1.42381
Slc2a3	3.07109e-21	2.92946e-21	3779.22	1.4235
Prmt2	1.93277e-11	1.17924e-11	1082.86	1.41993
Ctla2b	0.000225331	0.000286002	176.416	1.41986
Fndc3a	2.58388e-13	3.33227e-13	2036.97	1.41973
Ttc39b	2.15344e-07	1.36598e-07	4586.77	1.41969
Lxn	3.81124e-05	3.74307e-05	391.962	1.41839
Rab3d	1.22596e-11	9.61013e-12	999.301	1.414
Trp53i13	9.96251e-17	1.2848e-16	1620.27	1.41342
Haspin	3.24777e-06	3.21722e-06	398.06	1.41223
Gm39323	5.43053e-06	6.89273e-06	162.316	1.40451
Antxr2	1.99761e-14	1.85757e-14	3180.79	1.39571
Grb7	0.000337274	0.000429915	224.243	1.3907
1700109H08Rik	4.01523e-06	4.1202e-06	236.515	1.38973
B3gnt9	2.37067e-07	1.98434e-07	113.858	1.38717
Neil2	0.00397646	0.00593227	15.5174	1.3862
Egr1	1.98196e-07	1.22406e-07	11761	1.3859
Apobr	2.6883e-08	2.92878e-08	283.171	1.38495
Hic1	2.01642e-06	2.06914e-06	198.956	1.37956
Fam161a	0.000274447	0.000271865	66.4378	1.37658
Prnp	4.98443e-05	5.11474e-05	229.69	1.37228
Suox	4.39451e-08	3.44479e-08	1021.35	1.36841
Aopep	3.20981e-12	3.04279e-12	2912.29	1.36623
Abcb1b	3.54083e-08	3.2404e-08	1258.25	1.36589
Trpv2	2.2622e-21	1.96132e-21	6121.62	1.36546
Chsy1	7.87198e-22	9.14124e-22	3799.37	1.36517
Firre	0.000556045	0.000548431	461.257	1.36445
2410004P03Rik	0.000659675	0.000769666	35.6395	1.36344
Pcgf2	1.67652e-05	1.72034e-05	64.059	1.35845
Hnrnpll	3.36217e-12	3.20712e-12	2389.76	1.3571
Clba1	0.000345511	0.000588778	39.5018	1.34676
Kif13b	2.80635e-10	2.19986e-10	1267.35	1.34607
Evi2a	5.0551e-13	4.62109e-13	1499.49	1.34165
Pycr1	0.000622207	0.00106029	39.9678	1.33689
Ggh	3.43101e-14	3.1399e-14	874.996	1.33484
Ccdc92	7.46512e-28	6.82419e-28	1619.99	1.33319
Smpd5	1.08235e-09	1.39584e-09	1522.07	1.33137
Rgs3	1.36994e-08	1.30336e-08	2381.31	1.33098
Car5b	0.00509797	0.00505001	352.811	1.32937
Wdfy1	1.12293e-07	1.22338e-07	270.03	1.3281
Runx2os1	0.00010931	0.000151385	31.9594	1.32612
Itgav	3.30363e-17	3.22082e-17	1145.88	1.32579
Megf9	2.04464e-05	2.59517e-05	204.449	1.32534
Glmn	5.24759e-20	5.15374e-20	444.216	1.32333
Ebpl	8.50829e-13	7.78638e-13	747.509	1.31806
Ptpre	1.06626e-17	9.74717e-18	1707.8	1.3085
Nbeal2	8.18465e-25	5.01129e-25	12079.7	1.30767
Rab26	0.000807108	0.00137537	27.0083	1.30683
Dennd4a	0.000545154	0.000338126	6400.79	1.30599
Iffo2	3.68664e-07	4.69926e-07	155.494	1.30513
B930095G15Rik	0.00277749	0.0028501	75.1808	1.30474
Rab8b	5.18017e-25	3.21294e-25	6408.52	1.30227
Repin1	2.41876e-08	2.482e-08	386.356	1.30044
Farp2	0.000511621	0.000524996	49.8874	1.29958
Smpd1	2.15197e-15	2.00111e-15	2256.43	1.29669
Naip2	0.000115508	0.000147236	219.547	1.29218
Zfp941	0.00693321	0.0103433	12.2278	1.28638
Slc4a7	6.37606e-05	5.83733e-05	1523.97	1.28354
Sema6b	0.00264721	0.00271641	84.1787	1.28298
Crtap	4.56964e-16	4.6891e-16	345.947	1.27826
Rora	0.00112939	0.0010773	3487.08	1.27665
Cep290	0.000156365	0.000154894	109.124	1.27586
Epas1	0.00218034	0.00223734	165.694	1.27251
Gdf11	2.32991e-06	2.39082e-06	166.671	1.26715
Pcbp4	1.00644e-06	9.96974e-07	218.829	1.26506
Rilpl1	0.00187756	0.00204551	50.8846	1.26187
44085	2.06006e-16	1.26133e-16	7566.73	1.25885
Atp8a2	8.5295e-05	8.75249e-05	159.341	1.25611
Ndrg4	0.00211215	0.00216737	76.4948	1.25486
Lss	2.54706e-15	1.55404e-15	1003.15	1.25425
4930402H24Rik	4.9276e-13	4.8041e-13	805.102	1.25284
Sema4a	7.20336e-24	4.46781e-24	17015.6	1.2514
Bcl2a1b	1.59167e-09	2.02024e-09	328.954	1.2417
Eya2	9.4102e-12	7.09663e-12	1643.29	1.24062
D730045B01Rik	0.0053972	0.00834804	10.2863	1.24027
Clcn5	1.81637e-06	1.52037e-06	125.563	1.2382
Ifitm2	0.00789718	0.00782289	120.801	1.23553
Gm43422	0.00687121	0.0103478	10.8665	1.23508
Apbb1	6.98058e-05	7.60502e-05	201.052	1.23096
Anxa11os	0.00349559	0.00407842	32.1928	1.22944
Bicral	2.67973e-07	2.55615e-07	1955.01	1.22851
Adam9	0.000155401	0.000152622	482.636	1.22831
Calhm2	9.93273e-06	1.2661e-05	241.157	1.22481
Btbd8	1.40213e-07	1.38894e-07	143.207	1.22455
Gm26532	0.000272131	0.000345403	194.375	1.22179
Nek4	0.001642	0.00168492	83.1086	1.22083
Abhd15	8.40846e-05	0.000106725	274.351	1.21978
Prr33	0.00110289	0.00113172	69.2038	1.21959
Gfod1	5.64088e-05	5.4995e-05	559.956	1.21914
Atp6v0a1	0.00288965	0.00314814	92.0006	1.21637
Dennd4c	2.80928e-10	2.67972e-10	3373.37	1.21528
Rnf216	1.09614e-05	9.76696e-06	1187.71	1.21245
Gm20219	0.000962089	0.0011225	23.6823	1.21177
Magohb	7.00651e-10	6.9406e-10	336.057	1.20784
Gm12165	0.00343505	0.00512457	16.7442	1.2058
Dgkh	5.25994e-11	3.20925e-11	835.583	1.2055
Prelp	0.00835242	0.0137352	14.5809	1.20528
Gm36756	0.00344692	0.00519093	14.3449	1.20094
Alg6	5.38383e-06	6.83345e-06	156.381	1.19863
Cmtm7	1.80487e-13	1.67835e-13	3095.2	1.19811
Rrm2b	7.53285e-06	7.42971e-06	475.943	1.19768
Cebpg	7.62323e-09	6.97641e-09	1016.33	1.19567
Plod2	0.00354627	0.00363898	147.987	1.19463
Tmbim1	0.00537136	0.00529782	469.531	1.19438
Mtmr7	3.80598e-05	4.14644e-05	250.275	1.19424
Jazf1	1.01938e-05	9.71076e-06	117.499	1.19134
Tmtc3	0.000475765	0.000453219	48.954	1.18544
Tcrg-V6	0.00473336	0.00706145	15.5102	1.18382
Cdc42ep3	1.54703e-15	1.47568e-15	1842.59	1.18216
Carmil1	0.00863351	0.0141974	11.8508	1.1802
Ikzf3	1.93808e-18	1.68031e-18	4997.55	1.17891
Klhl25	4.05668e-07	3.05931e-07	2114.23	1.1784
Pcyt1b	0.00860151	0.0130089	10.9558	1.17766
Ap1s2	2.25084e-08	1.3733e-08	880.786	1.1775
Gm17055	0.00840774	0.011644	20.6028	1.17703
Fam151b	0.00107916	0.00149455	46.4658	1.17525
Gm5106	0.00087929	0.000957945	52.4714	1.1749
Gm14137	0.00289211	0.00431458	19.3788	1.17009
Mid1ip1	2.86015e-08	2.83325e-08	692.319	1.16969
Wdsub1	4.15842e-07	4.11931e-07	325.104	1.16822
Dusp9	0.00254768	0.00352832	27.897	1.16466
Gm11110	9.39493e-07	1.19755e-06	292.526	1.16165
Pank1	2.23588e-08	2.8379e-08	294.702	1.16033
Dusp22	3.59571e-10	3.56188e-10	269.994	1.15989
Cldn12	0.00312599	0.00340562	69.4075	1.15972
Tns2	0.0028295	0.00308261	70.6581	1.158
Gipc2	0.0093969	0.0140187	11.2417	1.15743
Atp10a	1.25147e-15	1.18635e-15	2489.24	1.15293
Plekho2	6.77984e-09	6.4503e-09	2678.14	1.14887
Mapk3	5.12699e-08	4.01897e-08	875.784	1.14879
Vps54	8.62503e-13	5.28092e-13	6729	1.14839
Cpne3	3.33466e-14	2.61399e-14	1241.54	1.14822
Foxd2os	1.81378e-06	2.31198e-06	152.861	1.14692
Inpp4b	2.59953e-22	1.60548e-22	7435.86	1.14587
Ltk	0.00671967	0.00665646	188.423	1.14569
Gm13684	0.00133643	0.00185085	38.7921	1.14472
Tesc	2.10573e-06	2.06807e-06	585.945	1.14087
Usp46	1.00933e-08	9.99833e-09	247.401	1.14086
Akt3	4.99267e-06	6.36403e-06	240.196	1.14039
Ldlrad4	1.06795e-07	9.77714e-08	1570.82	1.14001
Lmln	0.00372081	0.00368581	63.9165	1.13968
Aars	2.77103e-16	2.40248e-16	6016.25	1.13573
Rtn2	0.00436308	0.00659869	16.5536	1.13364
Trip4	3.1103e-13	2.84326e-13	1952.49	1.13111
Asb1	2.64875e-07	2.62384e-07	523.924	1.131
Esam	0.00981393	0.0135915	35.9425	1.12867
Serpina3f	0.000732205	0.000751346	260.068	1.12751
Abi2	1.57075e-06	1.53138e-06	882.8	1.12736
Esm1	0.00726107	0.0079106	211.265	1.12677
Nfe2l1	1.05316e-12	9.98362e-13	3761.46	1.1257
2310031A07Rik	0.00213068	0.00350381	17.4453	1.12249
Rcor3	4.28573e-08	4.20908e-08	627.291	1.12129
Sytl1	1.21495e-05	1.08255e-05	954.247	1.11935
5033430I15Rik	0.00401095	0.00436975	92.5778	1.11898
Rhbdd1	3.0624e-10	2.80256e-10	1054.98	1.11749
4930549P19Rik	0.00586956	0.00887708	10.4976	1.11732
Unc93b1	0.000566753	0.000518094	1301.96	1.11455
Mospd2	6.76455e-07	8.6226e-07	171.005	1.11401
Cdkn1a	0.00330198	0.00258837	1272.57	1.11386
Kcnk7	0.000365428	0.00036199	76.5729	1.11331
Prkcz	7.2148e-12	5.65557e-12	1226.1	1.11305
Gm14029	0.000521765	0.000516857	163.393	1.11271
Card19	2.98536e-12	2.34018e-12	1225.89	1.11118
Cd226	8.13326e-11	7.73794e-11	3669.79	1.10884
Itpripl1	5.4212e-05	6.91027e-05	218.085	1.1045
Tbc1d12	2.74996e-05	2.99595e-05	190.198	1.10303
Fam185a	4.04869e-11	5.13882e-11	293.581	1.0994
Prob1	0.00770939	0.0131374	23.7189	1.09927
Klf6	1.76867e-08	1.12191e-08	48880.3	1.09636
Rsph3a	1.54905e-05	1.47564e-05	88.3792	1.09315
Stk39	1.89218e-08	1.48325e-08	1140.18	1.0915
Srpk3	0.00416251	0.00709324	39.0263	1.08981
Clgn	0.0101759	0.0157394	10.3316	1.08825
Nkg7	9.8657e-12	6.1191e-12	34619.9	1.08729
Ehd4	3.38115e-07	3.0127e-07	885.315	1.08614
Cd82	4.06331e-15	2.52023e-15	13815.7	1.0857
Tspan31	1.16541e-10	1.06694e-10	1588.08	1.08564
Rnf19b	3.79768e-05	3.62254e-05	3950.01	1.08234
Tcrg-C4	0.00127095	0.00125899	82.8342	1.08147
Pacsin2	1.73379e-18	1.65383e-18	2326.68	1.07662
Iqcn	0.00287303	0.00273688	49.4472	1.07517
Nsd2	7.81695e-08	7.15648e-08	1351.72	1.0742
Cd99l2	5.09137e-06	5.04347e-06	351.27	1.07393
Abr	4.21687e-16	3.65602e-16	5616.04	1.07336
Dock7	0.00730678	0.0109006	14.1205	1.07187
St3gal4	6.61533e-12	4.9889e-12	1881.67	1.06939
Fbxl18	0.000134546	0.000146582	185.51	1.06901
Prkar2a	1.07467e-08	8.10451e-09	2063.32	1.069
Unc119	3.56282e-07	3.5293e-07	610.704	1.06681
Pi4k2b	0.000110433	0.000107665	406.992	1.06385
Notch2	4.29447e-06	3.23864e-06	1720.78	1.0637
Eif5a2	3.07409e-06	3.34908e-06	335.898	1.06261
Nxnl2	0.00894889	0.0147161	13.6939	1.06146
Qsox1	2.69987e-19	2.03608e-19	1825.53	1.06004
Gm44243	0.00826598	0.0124483	10.9348	1.05944
Fhl2	3.50448e-07	3.4565e-07	411.459	1.05929
Aplp2	3.41026e-12	2.16321e-12	4826.84	1.05847
Crot	7.79179e-09	7.41307e-09	3384.41	1.05629
Cd48	1.17606e-07	1.01964e-07	6236.55	1.05454
Crip2	0.00431354	0.00427297	647.512	1.05412
Itgax	0.0095514	0.00874437	1311.25	1.05103
Abhd3	0.0114282	0.0172839	17.2912	1.05033
Nap1l3	0.00813443	0.0123025	16.0238	1.05013
Lrrk1	0.0036116	0.00465766	1392.06	1.04777
P4htm	1.04859e-05	1.33661e-05	263.561	1.04719
Tmx4	3.12876e-11	2.86013e-11	1344.6	1.04518
Myo3b	1.04775e-07	1.32986e-07	258.674	1.04516
Ica1	0.00819778	0.0126798	12.8961	1.04433
Tmem191c	0.000108994	9.97464e-05	848.749	1.04264
Med12l	7.89397e-05	6.60754e-05	131.934	1.04042
Cd86	3.15348e-08	2.88703e-08	1401.71	1.03834
Myo1c	3.06299e-06	2.80419e-06	1511.77	1.03772
F2rl2	4.66993e-05	5.92733e-05	221.594	1.0356
Gm11210	0.00716718	0.0108396	11.7294	1.03542
Mgat4b	4.15295e-05	4.11388e-05	582.736	1.03539
Riox2	4.73337e-07	4.51507e-07	1850.07	1.0326
Pygl	0.010868	0.0105956	793.788	1.0325
Rps6ka4	7.16106e-08	6.78844e-08	2499.74	1.03239
Gm10804	0.00648021	0.00980064	13.7588	1.03195
Ptms	0.000428467	0.000439668	114.279	1.03137
Gm15232	0.000512767	0.000526172	59.8984	1.03132
Vcpkmt	0.000107885	0.00010687	100.886	1.02845
AW112010	4.51421e-09	2.76395e-09	11550.7	1.02657
Zfp651	0.00994305	0.0150378	13.9562	1.02639
Abca2	1.18555e-09	7.32197e-10	9053.27	1.02324
Ech1	9.5192e-12	5.90419e-12	4272.65	1.02254
Spry2	0.00100275	0.00102896	59.9784	1.02214
Ikzf4	7.4924e-08	7.42192e-08	224.846	1.01951
Ddhd2	1.09147e-10	1.06411e-10	1037.67	1.01773
S100a10	6.5667e-10	4.02065e-10	8977.12	1.01759
Cers4	7.18621e-08	6.56923e-08	1350.41	1.01634
Prkar2b	0.00153822	0.00167582	322.537	1.01583
Plekhm3	9.60302e-05	9.43127e-05	638.83	1.01289
Plk3	0.000490509	0.000425271	5196.97	1.01167
Per3	0.000848422	0.00071016	125.009	1.01096
Rbm47	0.00886488	0.00965788	93.6848	1.00862
Ggta1	2.83332e-08	2.78264e-08	698.273	1.00662
Spock2	0.00257175	0.00438246	44.2895	1.00609
Tspan18	0.0126378	0.0345305	25.1126	1.00296
Plekhb2	3.07494e-10	1.89909e-10	5376.4	1.00155
Btd	1.71404e-07	1.68338e-07	661.35	0.998784
Slc38a7	9.04248e-06	9.27888e-06	395.48	0.997755
Slc16a6	7.3065e-05	6.96954e-05	2373.97	0.997116
Iqgap1	2.17578e-08	1.38015e-08	29007.5	0.995753
Prf1	1.47619e-08	9.11699e-09	6978.88	0.995013
Dusp4	5.05448e-05	3.96213e-05	1077.16	0.9943
Pxmp2	0.00106517	0.00105515	52.928	0.994238
Gm3325	0.000435971	0.000364924	56.8955	0.993975
Grin2d	0.0034335	0.00327079	49.2164	0.993028
Wbp1	4.56423e-12	4.17859e-12	1286.36	0.992037
Rhoq	2.77217e-09	2.74609e-09	247.636	0.991115
AC149090.1	1.54264e-05	9.44526e-06	6295.76	0.991037
Ndfip1	3.8319e-24	3.32225e-24	16030.3	0.989143
Rogdi	5.23493e-05	6.67283e-05	253.424	0.98519
Sod3	0.0105924	0.0146696	24.3029	0.985129
Spryd3	1.99272e-19	1.90082e-19	2422.05	0.984992
Pmaip1	0.000366482	0.000340791	2529.96	0.984371
Xpot	2.32093e-09	2.20812e-09	3292.04	0.983442
Slc39a4	0.000423432	0.000258349	1076.53	0.981624
Rsph9	0.00344852	0.00938237	24.9917	0.980957
St3gal6	8.95453e-11	8.48859e-11	2207.92	0.979926
Inppl1	0.00432548	0.00471241	187.578	0.979096
Rnf149	7.34685e-10	9.47478e-10	1467.91	0.979021
Padi2	8.63759e-16	5.47902e-16	4172.09	0.977523
Tspoap1	0.000322946	0.000409901	147.516	0.977194
Pkp3	2.88465e-15	2.74444e-15	3516.71	0.975442
Grn	0.0047405	0.00462168	1138.25	0.974221
Fyco1	9.44584e-08	8.63486e-08	1819.54	0.973878
AC157910.4	0.00877938	0.0130975	12.9766	0.973328
Cyp20a1	1.48155e-06	1.61408e-06	343.424	0.972983
Slc6a9	0.00803208	0.0219462	30.5968	0.972835
Fancf	1.89609e-05	1.86218e-05	451.406	0.972775
Tab2	1.52648e-08	1.36014e-08	1135.15	0.972344
Spin2c	7.2009e-06	7.38914e-06	148.602	0.97164
Heatr9	0.00395609	0.00391888	76.1108	0.969414
Tmem97	1.22837e-06	1.56577e-06	355.295	0.967883
Il15ra	2.73487e-06	2.68595e-06	638.717	0.966865
Ppp1r3f	0.00166949	0.00159037	49.5475	0.96671
Peg13	3.86037e-05	3.68233e-05	2344.46	0.966048
Gm29585	0.00186343	0.00217413	24.9874	0.96549
Zmiz1	1.99165e-09	2.31279e-09	2786.14	0.965422
Impa2	4.56974e-09	4.52676e-09	565.498	0.964964
Hist1h4d	2.3893e-05	3.03264e-05	240.595	0.964784
Nckap1	1.97528e-07	1.20518e-07	857.863	0.964596
Gm44175	0.00151864	0.00165448	141.787	0.961849
Gm43682	0.00647383	0.0110319	33.8452	0.961765
Rnf227	0.00197807	0.00202978	60.6497	0.960534
Gm18860	0.00103902	0.000869694	77.4498	0.959894
Csrp2	0.00940156	0.016021	33.672	0.958444
Serinc3	4.73938e-08	2.93955e-08	18231.3	0.957861
Slc2a8	1.66701e-07	1.63719e-07	691.025	0.957679
Prkd3	4.75409e-12	4.50672e-12	3278.36	0.956601
Ccdc107	1.15804e-07	1.12901e-07	1017.6	0.954586
Crip1	6.94384e-08	4.40464e-08	12147.6	0.954196
Tnfsf13b	0.00879909	0.00871632	60.4877	0.953856
Hk2	0.00207846	0.0021328	234.771	0.953268
Dynlt1a	0.00162507	0.00225059	29.9669	0.952956
Osbpl5	4.30829e-06	3.24907e-06	2068.03	0.951942
Ptpn4	4.09234e-07	2.49686e-07	1104.07	0.95015
Carhsp1	7.45877e-06	4.55082e-06	1247.14	0.949061
Gstt3	0.00798781	0.0120294	16.2977	0.949024
Asah1	0.000279779	0.000255759	1296.34	0.947858
Zc3hav1l	0.00412363	0.00408484	84.9798	0.947685
Rasl12	0.00827541	0.00965521	34.8501	0.947014
Atp8b4	3.75375e-07	2.31832e-07	6090.11	0.946045
Dsel	0.00230926	0.00219982	99.1359	0.944206
Eif4e3	0.000706154	0.000629204	787.618	0.943117
Lgals4	0.000561111	0.000551075	607.875	0.943103
Plcb3	5.97297e-06	4.68212e-06	736.981	0.942313
Ccdc157	3.76874e-05	3.86727e-05	308.71	0.941954
Itga4	0.000429156	0.000265048	6267.87	0.94179
Casp3	1.48783e-07	1.3257e-07	1091.37	0.941756
Ifnar2	4.40142e-12	4.18749e-12	2841.43	0.940124
Nlrx1	1.41974e-05	1.40638e-05	301.758	0.939766
Ubl3	1.40427e-07	8.67281e-08	10092.5	0.939739
Zdhhc23	0.0012755	0.00124353	463.028	0.938277
Ppp3cc	6.48612e-10	4.1143e-10	6389.76	0.938059
Psd4	3.61996e-13	2.21642e-13	10066.8	0.936952
Efhd2	1.11581e-10	6.92071e-11	8322.35	0.936542
Tent4a	3.45724e-18	3.16391e-18	1038.67	0.936299
9930022D16Rik	0.00300382	0.00251431	48.5338	0.935653
Ccdc112	0.0121864	0.0181803	18.0676	0.935014
Tbl1xr1	2.93839e-08	2.7324e-08	2651.58	0.934908
Capn2	2.25924e-13	1.39531e-13	5159.52	0.93473
Cyp2u1	0.00697301	0.0118825	38.5714	0.931961
Uap1l1	4.15863e-08	4.08425e-08	677.26	0.93089
Nr1d1	0.000122735	0.00012158	185.774	0.93023
Pwwp2b	0.0010506	0.00114458	172.561	0.929989
Fam126a	2.0387e-06	1.86572e-06	1138.79	0.92926
Atp2b1	9.79051e-05	6.07246e-05	6401.14	0.929044
Slc6a6	2.11195e-14	2.00206e-14	2685.36	0.927806
Prrc1	5.55284e-17	5.0817e-17	1249.94	0.926487
Perp	0.0024948	0.00256002	388.199	0.926416
Ptgs1	0.0122494	0.0102532	51.9145	0.925043
Sgcb	1.41556e-05	1.39618e-05	613.046	0.924006
Gm36551	0.0134517	0.0203442	11.7795	0.922555
Adgrl4	0.0163845	0.0244432	13.1983	0.922023
Esyt1	4.80864e-12	4.16908e-12	22199.9	0.921902
Angptl6	2.07971e-05	2.63968e-05	150.386	0.920849
Nfatc2	2.30412e-06	1.42911e-06	4009.83	0.919586
Dnajc1	8.03716e-08	9.33306e-08	2317.05	0.919046
Arl6	0.00719901	0.0195863	30.3227	0.918926
Dnase1l1	5.95379e-05	5.8473e-05	542.503	0.918608
Paqr8	0.00020413	0.000222391	205.602	0.917949
1700017B05Rik	1.30441e-07	1.24425e-07	3501.6	0.917136
Eef2k	2.49321e-08	2.46976e-08	636.917	0.916036
Pkd2	0.0136883	0.0211722	11.4981	0.914235
Il12rb1	0.000168497	0.0001542	875.166	0.912904
Iqce	2.4291e-17	1.83189e-17	1431.02	0.909605
Galc	1.5885e-05	1.57356e-05	269.709	0.906962
Ptpn9	1.10631e-09	6.7499e-10	954.827	0.906476
Tep1	5.9423e-07	5.43811e-07	1015.05	0.90621
Ro60	0.000321493	0.000350252	228.932	0.905926
C230066G23Rik	0.00584356	0.0159664	43.9379	0.905653
Lrrc8c	8.21932e-10	5.07627e-10	7710.82	0.904723
Larp1b	9.48952e-09	9.25167e-09	544.918	0.904659
Dennd3	3.6979e-05	3.64727e-05	653.957	0.902803
Eif4ebp1	1.78799e-05	1.77117e-05	470.76	0.902127
Galm	2.10864e-05	1.87886e-05	810.273	0.90037
Id1	0.00376239	0.00409895	98.3837	0.898204
H6pd	9.91058e-07	7.76875e-07	1067.17	0.897509
Mthfsl	6.4356e-10	6.60384e-10	376.295	0.895755
Nedd9	1.86505e-12	1.18305e-12	10830.2	0.895598
Slfn10-ps	1.8395e-10	1.44196e-10	1005.01	0.895379
Tigit	0.00548751	0.0033481	1075.64	0.89475
Plec	1.60604e-13	9.91894e-14	8430.48	0.887665
Igkv6-15	0.0167928	0.045688	38.4043	0.886593
Lgr6	0.0176847	0.0290818	16.5901	0.886259
Pex11a	0.0079129	0.00923226	35.7033	0.885298
Tmem30a	3.44068e-11	2.13405e-11	4457.35	0.884051
Ssh3	0.00760941	0.0207029	40.2127	0.883756
Tnks1bp1	1.29653e-06	1.27335e-06	547.993	0.88295
Pdxk	3.47536e-05	3.42777e-05	622.96	0.882739
Zfp870	0.00880294	0.0144761	16.4977	0.88095
Icos	0.00063429	0.000391739	7405.72	0.880915
Serping1	0.0164138	0.0178821	58.8614	0.880604
Anxa11	3.5373e-07	2.77284e-07	1175.06	0.878041
Gm29776	0.00356831	0.00298681	51.5773	0.877761
H1f0	0.000867189	0.000679776	1210.59	0.877505
Cln3	7.55772e-09	5.6996e-09	2050.76	0.876257
Gm5124	0.0105906	0.0157995	15.1521	0.874034
Btg2	2.58509e-07	1.60338e-07	18736.5	0.87256
Tmem154	0.00042073	0.000401326	1589.82	0.872412
Thy1	2.2868e-07	2.09359e-07	2107.77	0.871298
Hsd17b7	7.82307e-05	7.62699e-05	447.61	0.871235
Alad	8.54165e-06	7.61086e-06	813.848	0.871137
Fam102b	2.89384e-05	2.84208e-05	507.85	0.870492
Apip	0.00033283	0.00042425	175.963	0.870378
Pde4dip	7.65856e-10	5.77565e-10	2089.89	0.869462
Dpysl2	1.07872e-11	1.39115e-11	1624.09	0.868716
Lpgat1	9.26512e-14	9.09941e-14	547.908	0.866266
Jade1	5.60499e-11	5.21207e-11	2584.87	0.865908
Khnyn	5.83935e-07	3.6218e-07	4312.87	0.86545
Mthfs	0.000110298	0.000113182	100.581	0.865204
Nceh1	2.27114e-06	2.07615e-06	1352.71	0.865074
Hilpda	2.84745e-06	2.60585e-06	1152.85	0.86488
Sntb2	7.30784e-07	6.97082e-07	1525.24	0.864568
Cib2	0.0176402	0.0479935	27.2718	0.864024
Klhl35	0.000799108	0.000668883	52.0011	0.862228
Nptn	2.1266e-06	1.97752e-06	3145.32	0.862153
Zfp939	0.0173177	0.0261912	17.1163	0.861358
Ppfibp1	0.00375494	0.00385311	368.383	0.861299
Mvp	4.89224e-11	4.65445e-11	2747.57	0.860648
Ifitm3	0.0195712	0.0192211	378.554	0.860344
Arl8a	5.14256e-09	4.70104e-09	1437.25	0.858779
Map7d3	0.0132435	0.0183412	23.2706	0.858071
Pfkp	3.23277e-19	1.99657e-19	12217.6	0.856283
1700028E10Rik	0.000811228	0.000679027	67.6228	0.855938
Ctsw	9.96274e-09	6.09998e-09	28158.9	0.853927
Lman1	5.13237e-09	4.89567e-09	1435.74	0.853728
Lrrc8d	1.47364e-06	1.34913e-06	1741.1	0.853473
Ptpn5	0.0185772	0.0305494	13.0807	0.852646
Emp3	7.80283e-09	6.76504e-09	4606.8	0.852577
Ficd	6.98142e-06	6.91575e-06	462.454	0.852087
Glt8d1	3.81305e-05	3.77718e-05	453.662	0.851468
Utf1	0.00107828	0.00106813	135.803	0.850408
Clic5	0.0196538	0.0272188	35.37	0.847704
Hrh2	1.2825e-10	1.25956e-10	614.21	0.846998
S1pr2	0.00286741	0.00281612	462.601	0.846541
Nsmf	1.82962e-07	1.43422e-07	752.478	0.846008
Rnh1	1.3866e-08	1.32265e-08	2832.6	0.845153
Clock	0.000238635	0.000187063	836.413	0.844743
Pak6	0.00822364	0.00843863	86.2727	0.843628
Heg1	2.01372e-07	1.84286e-07	989.859	0.843473
Cyth4	6.81455e-09	4.32262e-09	12953.1	0.843288
Aim2	2.32459e-06	1.82221e-06	996.459	0.842982
Ftx	0.000406072	0.000416688	366.232	0.842268
Tubb6	0.00737304	0.00803259	179.508	0.842
Crat	0.00161269	0.00175696	330.368	0.841867
Hmgcs1	6.6449e-07	5.0112e-07	1469.36	0.840917
Cd3g	3.62169e-08	3.14e-08	22985.1	0.840593
Pla2g15	0.00738961	0.00728843	365.23	0.839476
Vcl	0.000772872	0.000980971	174.703	0.83936
Selenoi	3.92665e-05	3.85643e-05	702.301	0.838283
Loxl4	0.0167718	0.025021	16.5286	0.837848
Ift43	0.0187812	0.0290496	15.2834	0.836697
Xcl1	0.00235341	0.00233127	611.698	0.836581
Osbpl1a	0.0089686	0.0152832	33.7463	0.835684
Zfp120	3.01673e-05	2.94112e-05	465.108	0.835564
Dnajb14	0.000313227	0.00031028	242.916	0.835309
Ankrd29	0.00961484	0.026159	37.9266	0.834328
Pear1	4.46325e-05	4.08005e-05	1597.24	0.834165
Zfr2	0.00597859	0.00613489	62.5855	0.833408
Zdhhc15	5.00184e-05	4.93336e-05	519.121	0.832636
Myo6	0.00015925	0.000163413	248.959	0.832473
Naaa	0.00636947	0.00630956	316.664	0.83185
Pld3	4.32518e-09	2.67124e-09	15361	0.831627
Diaph2	8.81361e-07	6.90886e-07	986.6	0.829797
Plekhh3	0.0214869	0.0332345	17.0357	0.827831
Atp8b2	3.38487e-08	2.1471e-08	10163.5	0.827396
Irak2	0.000555036	0.000507383	1481.51	0.827248
Gm13594	0.0157864	0.0244174	11.4736	0.826601
Gm41442	0.0164516	0.0248813	12.9979	0.825519
Nr2f6	0.00164697	0.00209043	169.823	0.824622
Mospd1	1.15217e-06	1.18229e-06	532.928	0.824607
Noxo1	0.0049534	0.00686005	24.4308	0.822005
Taf9b	7.10878e-09	6.50561e-09	1030.34	0.821671
6530402F18Rik	1.23759e-05	1.22064e-05	423.457	0.821531
Gm5491	0.0132063	0.0204267	11.988	0.82084
Htra3	0.020099	0.0546832	47.987	0.820813
Emp2	0.019051	0.0207552	68.733	0.820728
Elac1	3.94995e-07	3.9128e-07	680.482	0.819757
Muc20	0.0159257	0.0271386	26.3495	0.818539
Fhl1	0.0194294	0.022669	23.8244	0.818535
Spag9	7.13401e-07	6.52151e-07	1903.4	0.818143
Epha3	0.00886804	0.00878462	53.701	0.817767
Cdkn2b	0.0107643	0.0102542	52.3985	0.817515
Best1	0.00644703	0.0176153	43.2756	0.816843
Dusp6	9.99033e-08	6.1964e-08	4723.36	0.816829
Dock9	0.000210463	0.00019268	1313.7	0.815584
Plac8	7.10719e-05	9.16571e-05	2024.72	0.81527
Xylt1	0.00182598	0.00179332	451.01	0.815188
Tmed8	7.69988e-05	7.59446e-05	508.206	0.814949
Myo1f	8.10758e-05	5.02864e-05	12300.8	0.814798
Slc4a11	0.0222195	0.0259243	24.0504	0.81448
Msmo1	8.7987e-05	8.05215e-05	969.577	0.814021
Gm22362	0.0118937	0.0164718	34.4502	0.813369
Mpzl3	9.49248e-05	9.40318e-05	500.19	0.812522
Trim3	0.00096645	0.000991715	371.935	0.812133
Cyb5r1	4.38316e-06	3.90552e-06	1126.57	0.812017
Fbxo6	2.39421e-05	1.46078e-05	763.476	0.811864
Gm14326	0.0115114	0.0159424	23.4708	0.811534
Arhgap10	2.72758e-06	2.70192e-06	581.954	0.810848
Fnbp1	1.0858e-14	6.64809e-15	9017.48	0.809808
Nudt2	0.00188403	0.00186631	118.612	0.80873
Yars	2.48494e-10	2.88561e-10	2511.35	0.808361
Mindy3	1.37058e-08	1.35181e-08	703.036	0.808193
Gcat	0.000498248	0.000511273	197.161	0.807518
Gm44198	0.0148662	0.022178	12.2715	0.804612
Tbc1d9b	2.61654e-09	1.61598e-09	4424.17	0.8043
Fdft1	0.000270422	0.000265586	496.34	0.803654
Umad1	0.000807728	0.000879982	206.877	0.80326
Gm26888	0.00798121	0.00790614	84.7714	0.803112
Nln	9.25409e-06	9.12739e-06	522.103	0.802977
Enkd1	0.00207439	0.00225996	104.003	0.802733
Syngr2	6.03977e-07	5.76123e-07	2254.93	0.801447
Eci1	2.29729e-07	2.23971e-07	1071.99	0.80118
Sdf2l1	2.12236e-06	2.06916e-06	1234.08	0.801128
Lilr4b	0.0130471	0.0124454	3589.74	0.799322
Mettl7a1	0.00203399	0.00221594	191.473	0.798533
Ptger2	0.000184294	0.00020078	180.445	0.797617
Tspan17	0.0170752	0.0169146	51.3946	0.795839
Gm5141	0.00594351	0.00566186	50.9814	0.795441
Amdhd2	1.4562e-07	1.4197e-07	741.972	0.795035
Col4a2	0.0167437	0.0285325	39.0949	0.794942
Fbxo30	0.000151139	0.00014907	674.599	0.794927
Acadl	4.0049e-07	3.8202e-07	2467.44	0.794863
D630045J12Rik	0.0209134	0.0289633	19.9965	0.794493
Lnpep	2.35874e-08	2.24409e-08	2693.66	0.793766
0610038B21Rik	0.0154498	0.0238967	11.1895	0.79136
Crybb1	0.0216301	0.0355697	13.6223	0.790805
Slc39a6	5.39859e-06	4.94245e-06	2131.06	0.790464
Sos2	0.000237423	0.000217363	1898.81	0.790216
Gas8	0.000977873	0.00124117	182.574	0.789463
Gpr171	1.45256e-09	8.89369e-10	8324.1	0.788786
Spns3	0.0172101	0.0144055	60.6751	0.788045
Usp20	1.37773e-07	1.77678e-07	1911.06	0.787932
Camkmt	0.000293594	0.00030127	121.623	0.787119
Itga3	0.00948778	0.00973581	166.74	0.786467
Reep3	1.8089e-09	1.36417e-09	1371.65	0.785843
Clstn1	1.03798e-08	9.50276e-09	1690.73	0.785317
Gm16549	0.0230415	0.0356391	13.2309	0.784794
Agps	9.09685e-11	8.6235e-11	2145.2	0.783727
44083	4.62477e-06	2.85627e-06	11253.1	0.782475
Syt11	2.38042e-05	2.17605e-05	1422.83	0.781924
Mpp2	0.019827	0.0196405	61.2332	0.780357
Map2k3	2.40151e-07	2.78873e-07	3777.82	0.780092
Ankrd12	1.06535e-06	1.01622e-06	1999.08	0.77977
Neat1	0.00251999	0.00159849	4831.09	0.779441
Gm26815	0.0049374	0.00841371	27.6345	0.779392
Lpin2	4.1802e-07	3.8213e-07	1526.08	0.778728
Glipr1	4.80485e-07	3.62354e-07	1628.63	0.77854
Pank3	3.69438e-05	3.6283e-05	646.832	0.775371
Brip1os	0.00114875	0.00113794	543.965	0.775012
C1qtnf4	0.00164203	0.00156421	59.0304	0.77489
Gm43820	0.0239282	0.039349	17.0096	0.774804
Fktn	0.00557639	0.00552394	123.916	0.774467
Rhbdl3	0.00892826	0.00972692	55.3745	0.773185
Zmiz1os1	0.0172733	0.0261241	13.982	0.77296
Inpp4a	2.28826e-05	2.25693e-05	386.116	0.771177
Zfp930	3.63808e-05	4.63737e-05	185.424	0.770912
Lgals3bp	3.19877e-06	2.77333e-06	5127	0.77077
Diaph3	0.00573662	0.00588659	104.7	0.770579
Acp2	0.000456798	0.000452501	441.632	0.768972
Cysltr2	0.00290713	0.00298313	236.289	0.768548
Gm26541	5.66993e-05	7.19658e-05	264.043	0.768341
Lmf2	4.05117e-10	2.5127e-10	4026.05	0.767152
Srgap2	1.27445e-06	1.64359e-06	1903.75	0.766216
Stard9	0.011259	0.0191863	47.7713	0.766164
Cfap36	6.26733e-10	5.73556e-10	830.347	0.765909
Rdm1	3.29734e-07	2.01181e-07	877.871	0.765882
Fscn1	0.0203681	0.0237641	20.982	0.764976
Cyp3a13	0.025944	0.0401285	10.0794	0.764806
Slc39a10	0.00130713	0.00102464	982.086	0.764753
Egfl7	0.020485	0.0239006	31.6857	0.763068
Ndnf	0.0120441	0.0119308	129.217	0.762408
Ar	0.00366583	0.00399375	252.247	0.762319
Tstd3	0.000167802	0.000212983	278.308	0.76103
Aldh18a1	1.87213e-10	1.16117e-10	4967.67	0.758983
Tmem204	0.016682	0.0453867	28.7428	0.757886
Atp6v1g2	0.00496378	0.00415487	53.3486	0.756132
Rragb	6.70165e-05	6.58179e-05	366.37	0.755416
Timp3	0.0264266	0.0450331	42.9403	0.754819
Flnb	0.000205888	0.000191455	2168.79	0.754778
Tbcb	1.38608e-07	1.32216e-07	1520.13	0.754546
Tmem238	2.48641e-05	2.70882e-05	341.099	0.753709
Nt5e	0.000151705	9.36932e-05	4805.44	0.753592
Agpat4	4.56291e-07	2.78397e-07	880.298	0.753434
Frmd4b	2.33447e-08	2.213e-08	2979.61	0.752665
Ap5b1	0.00441266	0.00435224	366.031	0.751055
Sh2b1	3.67884e-26	3.48741e-26	3704.73	0.750765
Smad6	0.0257119	0.0397695	13.8936	0.750463
Rabgap1l	2.15302e-09	2.04837e-09	2876.3	0.750343
Tmem109	1.28048e-08	1.21824e-08	2479.96	0.750138
Uhmk1	0.000223127	0.000211516	2396.48	0.749805
Ep300	5.14879e-05	4.91133e-05	3865.71	0.749655
Slc20a2	5.16797e-06	5.09721e-06	635.742	0.749257
Tafa3	0.0139543	0.013823	71.5502	0.74893
Lpar5	0.00222843	0.00228668	400.388	0.747623
4930517E14Rik	0.0178478	0.0269929	10.0126	0.747022
Lta	0.000229756	0.000235762	433.967	0.746438
Tanc2	0.00193272	0.00188428	428.96	0.745588
Stx3	0.00500743	0.0041914	96.42	0.745371
Otud7b	3.00152e-05	3.07999e-05	628.629	0.745306
Cdc42ep2	0.02753	0.0425815	13.0141	0.742176
Elovl1	1.37545e-08	1.77384e-08	1950.32	0.740693
Paqr7	0.00087411	0.000778858	1133.18	0.739394
Fbxo42	3.73743e-09	2.81856e-09	1931.93	0.73864
Phc3	0.00025357	0.000231799	1461.62	0.738097
Mbd2	1.68825e-07	1.07089e-07	9434.41	0.733821
Il15	0.0122687	0.0121533	90.2539	0.733592
Wdr47	5.91235e-07	6.06691e-07	716.505	0.733555
Pfn2	0.00793446	0.00864423	89.5441	0.733219
Vcam1	0.0282733	0.0421794	12.0709	0.733155
Trim14	1.54146e-05	1.98792e-05	1562.82	0.732357
Tbx6	0.00141169	0.00118164	87.8007	0.731601
Elk1	3.8156e-07	3.7797e-07	506.517	0.730907
Tiam2	0.0142022	0.038805	37.5943	0.729281
Gtf2a1	5.33331e-05	3.25402e-05	1164.22	0.729272
Zfp518b	0.0287017	0.0780886	21.8554	0.728515
Nudt4	6.09417e-06	5.57095e-06	1898.73	0.72801
Trp53i11	6.53225e-06	6.07433e-06	3331.91	0.727863
Tgfa	0.0275875	0.0321873	23.7545	0.726346
Mthfd2	5.15619e-05	6.64962e-05	1440.17	0.726234
Ccdc82	8.21753e-05	7.83855e-05	2057.33	0.72619
Ryk	0.00978357	0.0124178	158.979	0.725776
Cchcr1	0.000199355	0.000194358	556.663	0.72559
Elk3	6.86808e-08	8.85734e-08	1637.21	0.723217
Ikbip	0.0138867	0.0379429	43.4256	0.723035
Gldc	0.0208236	0.0322086	19.2267	0.722132
Otub2	0.00880947	0.0111815	141.539	0.721046
Cds2	1.59736e-07	1.51424e-07	2827.46	0.720672
Sparcl1	0.0294068	0.0803485	41.0759	0.720498
Cdr2	0.000457044	0.000452745	350.862	0.719476
Map3k6	0.0297426	0.0489105	14.2781	0.718965
Muc1	0.0227321	0.0618471	36.0884	0.717359
Fam204a	6.33876e-11	5.79454e-11	1655.18	0.716553
Nf2	3.67855e-06	3.48714e-06	2408.28	0.714799
Zyx	8.58074e-08	5.44296e-08	17560.2	0.713857
Tor3a	1.86022e-05	1.8136e-05	977.697	0.713609
Tmem189	1.72569e-14	1.6461e-14	2035.24	0.713496
Tnnt3	0.00286684	0.00239965	65.2276	0.713122
Lrrfip1	4.11523e-11	2.61038e-11	11360.5	0.713018
Pmepa1	0.00143529	0.001851	1361.99	0.712733
Serpinb6a	0.000112861	6.88597e-05	871.086	0.712635
Zfp839	0.00264624	0.00262135	314.313	0.712104
Tcirg1	1.99238e-07	1.26381e-07	4055.62	0.711397
Gvin1	0.00272444	0.003458	167.784	0.711179
Pag1	0.000377566	0.000360154	2985.24	0.70999
Slc9a1	2.5874e-05	2.36526e-05	1403.45	0.709744
Gm44829	0.0235618	0.0641044	24.685	0.708726
Clspn	0.00603036	0.00597363	119.094	0.708511
Tmem81	0.00167084	0.00171452	169.595	0.708379
Rbl2	3.24604e-06	2.05904e-06	5855.12	0.707255
Dhcr24	0.0113597	0.0116567	151.673	0.706075
Samd9l	1.90601e-07	1.18218e-07	5154.55	0.70581
Spef1	0.017117	0.0264755	18.1156	0.705525
Inpp5d	2.36454e-12	2.05005e-12	11411.9	0.704279
Ehbp1l1	7.87036e-06	7.31863e-06	2354.24	0.703725
Phlpp1	0.00169476	0.00166445	447.866	0.703336
Met	0.0224013	0.0346489	11.0485	0.703079
Tubgcp2	3.03314e-10	2.89325e-10	2227.37	0.702436
Map3k15	0.0136199	0.0114003	103.611	0.701655
Ncoa2	0.00012394	0.000115251	3029.19	0.701426
Fpgt	1.47833e-06	1.15884e-06	949.145	0.70136
Gm43860	0.00444772	0.0121526	47.5773	0.700159
Rab3gap2	4.74009e-08	3.5747e-08	1903.26	0.699515
Gm17315	0.0195635	0.0532262	27.7775	0.699388
Gm49396	0.0028108	0.00288429	552.056	0.699328
Fbxw8	0.000107096	8.39507e-05	877.454	0.699003
Tgfbr1	0.000162019	9.88529e-05	961.141	0.698222
Acsl4	8.76817e-07	7.81269e-07	1204.11	0.697583
Card6	4.74963e-05	4.34185e-05	1591.77	0.697437
Coprs	0.0225615	0.0613829	23.6687	0.696979
Washc5	2.48377e-09	2.36305e-09	2665.28	0.696838
Pdxp	0.000886728	0.000966049	351.733	0.696465
Parp4	3.24507e-05	2.89145e-05	801.118	0.695406
Pcyt1a	0.000229406	0.000235403	609.416	0.694415
4930503L19Rik	0.000169846	0.000103628	834.093	0.693843
Sh3bgrl3	1.35042e-06	1.17081e-06	10420.4	0.691969
Secisbp2l	2.17839e-07	2.06504e-07	2191.34	0.691394
D430042O09Rik	0.00241778	0.00237453	497.046	0.690787
Sytl3	0.000885922	0.000540528	1217.07	0.690205
Phf1	9.58045e-07	9.08194e-07	2180.89	0.690174
Ppp3ca	3.06565e-07	3.55995e-07	3267.54	0.690115
St6galnac2	0.0152351	0.0414502	22.1427	0.689276
Mib1	3.13791e-05	2.45976e-05	900.693	0.689211
Pxdc1	0.02332	0.0637174	24.9436	0.688428
Tef	0.00107475	0.00138604	1468.63	0.688171
Alox15	0.0319764	0.0442847	20.3565	0.687454
Ero1l	3.07012e-05	2.81072e-05	1655.88	0.687121
Gm16299	0.00660782	0.00678057	59.4762	0.686934
Sowahc	0.00860862	0.00937869	170.92	0.686357
Kantr	0.00169589	0.00215252	327.982	0.686229
Gm33782	0.00494953	0.00507893	66.5388	0.685988
Lax1	3.74493e-08	3.24684e-08	5431.18	0.685921
Ttn	0.0255267	0.0297829	46.5264	0.685866
Rps6ka1	3.75985e-06	2.38496e-06	7558.65	0.68501
Cep89	9.06302e-05	8.83586e-05	385.957	0.684813
Creb3l1	0.00821825	0.0140045	36.9196	0.684334
Tctex1d2	0.0190878	0.0222704	22.8367	0.683911
Gm20707	0.00212723	0.00202643	76.0489	0.683466
Tlnrd1	0.000361223	0.000370666	596.06	0.683224
Ndfip2	6.89745e-11	6.53855e-11	2441.64	0.68321
Smyd3	4.7768e-06	4.44194e-06	2548.77	0.682717
Zfp28	0.00754473	0.00957619	283.076	0.682404
Pxn	1.04539e-08	6.63116e-09	4943.34	0.681819
Dync1li2	6.10997e-05	5.82818e-05	1461.08	0.680571
Fam214b	0.00448859	0.00569717	345.504	0.679551
Arfgap3	9.20814e-05	8.97735e-05	496.928	0.679488
Gm20628	0.0175814	0.0480378	21.4328	0.679417
Gm43775	0.0133873	0.0365782	25.1556	0.679079
Zfp367	0.00151969	0.00165564	337.008	0.678979
Rsph3b	0.00195319	0.00247909	144.119	0.678969
Cd8a	4.0234e-05	2.49547e-05	28657.7	0.678821
Gm28100	0.032432	0.0501638	11.3933	0.678768
Degs1	1.04717e-05	9.96272e-06	3797.27	0.678617
Pdpr	0.000807601	0.000828713	706.378	0.67859
Susd2	0.0201413	0.0206679	68.7412	0.678252
Bmp2k	0.00027857	0.00027595	615.567	0.678198
Hmox1	0.0185297	0.0190141	184.655	0.67749
Bcat1	0.00989961	0.0101584	93.701	0.67738
Irf2bpl	4.70768e-08	4.08155e-08	6766.07	0.677049
Gm42748	0.0151194	0.0144029	49.1733	0.676938
Zfp712	0.0100286	0.00993423	146.67	0.676561
Cnksr1	0.0329642	0.0542082	13.0776	0.676128
Cpped1	0.000834524	0.000826674	254.719	0.675962
9930111J21Rik2	0.00249631	0.00188257	1653.44	0.675945
Gm15912	0.0321101	0.0528037	16.3306	0.675488
Sars	4.33815e-08	2.69069e-08	6606.28	0.674458
Chst11	0.0116928	0.0115828	171.845	0.674391
Hist1h4i	0.00360505	0.00357114	77.1325	0.672819
Mmgt2	0.000845894	0.000824693	420.136	0.672661
Cltc	1.36093e-06	8.3327e-07	10585.4	0.672249
Il10rb	9.17417e-06	8.53104e-06	2352.72	0.670687
Prex1	2.10035e-06	1.3323e-06	20781.5	0.670004
Slc9a3r2	0.0351248	0.0382668	57.6679	0.669838
Zfp677	0.00376962	0.00386817	525.144	0.66972
Fcho2	3.36694e-05	2.53915e-05	1946.17	0.669582
Luzp1	0.00446551	0.00486496	306.902	0.668356
Flii	4.25293e-16	3.68728e-16	9316.05	0.668223
Lilrb4a	0.0264325	0.02072	989.18	0.668061
Tbl2	4.07249e-05	2.48475e-05	1277.35	0.668002
Tbc1d10b	5.10965e-05	5.93352e-05	3748.84	0.666478
Dcun1d4	5.16767e-05	5.03814e-05	505.838	0.665991
Acap3	5.66754e-16	5.39207e-16	2283.33	0.665285
Tesk1	3.49865e-05	3.1174e-05	906.871	0.665211
Igf2r	0.000181819	0.000112292	4007.69	0.664495
Igfbp7	0.0315871	0.0312899	55.1316	0.66434
Naprt	0.0228529	0.0624413	41.7418	0.663997
Bbs12	0.0151734	0.0127007	58.4427	0.663531
Ntan1	1.76057e-08	1.67937e-08	1684.79	0.663465
Iars	6.79148e-07	6.47827e-07	3747.43	0.663348
Btbd10	1.02921e-06	9.41888e-07	824.444	0.663085
Paox	0.000684873	0.000678431	110.432	0.662631
B230354K17Rik	0.00178919	0.00177236	153.935	0.662286
Srebf2	1.19581e-06	7.41691e-07	8163.56	0.662269
Sorl1	7.663e-05	6.64381e-05	18921	0.662054
Cst3	0.000574805	0.000667485	2652.61	0.661441
Ccdc127	1.44302e-07	8.80433e-08	905.528	0.661027
Anxa7	2.66969e-06	2.53993e-06	2429.16	0.661008
Ccdc80	0.0354967	0.0491599	42.0489	0.661008
Bcar1	0.022956	0.062723	27.1832	0.660237
Snx14	0.000300716	0.000387815	2080.34	0.659584
Gm17590	0.0276011	0.0750942	26.2859	0.659551
Slfn8	0.00227014	0.00292766	1992.23	0.659028
Zzef1	0.000441319	0.000410382	2560.38	0.658922
Itpr1	0.000757262	0.000976594	1989.79	0.658146
Hells	0.000930105	0.00091737	441.955	0.657486
Idh1	0.0168534	0.0214826	306.983	0.656809
Fos	0.00204921	0.0012656	39102.7	0.656797
Gm16523	0.0333444	0.0497448	10.7026	0.656623
Sirt3	0.000309492	0.000306581	257.442	0.656427
Ppp1r16b	0.00148394	0.000941299	5687.71	0.655392
1700020I14Rik	1.67763e-06	1.5336e-06	2039	0.654826
Atrn	2.54541e-05	2.51056e-05	719.792	0.653112
Gtf3c1	2.05003e-10	1.94336e-10	3912.37	0.652603
Fxyd5	1.90749e-05	1.1831e-05	26375.7	0.652086
Alg9	1.70767e-05	1.56277e-05	946.919	0.651798
Trav16	0.000631605	0.000805091	303.636	0.651162
6720464F23Rik	0.0339166	0.0577965	31.3545	0.650112
Ccdc181	0.001634	0.00208282	264.772	0.648104
Hspa1b	0.00257607	0.0025408	471.35	0.64806
Stk35	0.000248696	0.000317007	204.092	0.648012
C2cd2l	6.92488e-05	6.17027e-05	1094.22	0.646863
Dock10	2.05689e-05	1.25939e-05	18040.2	0.644389
Gm37954	0.0267284	0.031185	30.3085	0.644152
Arg1	0.0268755	0.0415693	18.7212	0.643482
Slfn9	0.0108789	0.0111633	304.416	0.642356
Snx30	4.8084e-05	4.74256e-05	619.149	0.641854
Tmed1	0.00478319	0.00490823	182.226	0.641408
Dock6	0.0102512	0.0111682	103.537	0.640703
Snx10	0.000935771	0.000856373	979.285	0.640546
Crb3	0.0234896	0.0274062	28.9514	0.640154
Vav3	0.000359099	0.00032863	837.515	0.640005
Gm49553	0.0181012	0.0230732	218.209	0.639739
Leprot	0.000331126	0.000295043	1278.09	0.639194
Acaca	0.0047313	0.00600523	257.701	0.638845
Cerkl	0.007902	0.00860886	50.8475	0.638591
Cpeb4	0.000132724	0.000168461	335.514	0.638391
Tecpr2	0.00363025	0.00462738	247.857	0.637268
Phka2	0.00151201	0.0014913	485.678	0.63634
Atp6v1a	3.83189e-07	3.50813e-07	1768.86	0.636293
Eln	0.0390448	0.0540738	22.1642	0.636108
Dusp2	0.001651	0.00101966	60781.1	0.635896
Mapkapk2	8.86426e-06	7.6853e-06	4188.11	0.634681
N4bp3	0.00441692	0.00453239	597.636	0.634624
Pdik1l	0.00360376	0.00356986	373.016	0.6338
Ppfia4	0.0397522	0.0593042	17.3293	0.633701
Map4	8.57648e-10	5.29685e-10	6531.99	0.633459
Rab11fip4	3.23365e-07	2.96043e-07	2081.8	0.632321
Sema4d	4.4782e-05	3.88259e-05	12841.8	0.632118
Npc1	1.91184e-06	1.74962e-06	741.814	0.632118
3830406C13Rik	1.23929e-05	1.21712e-05	487.57	0.631208
Exoc8	0.000961934	0.000948764	706.209	0.631179
Kctd9	0.00016388	0.000160949	452.518	0.63096
Ralgapa2	0.00105221	0.000937549	1262.02	0.630364
Xkr6	0.0261253	0.038975	17.2974	0.630235
Nucb1	5.65754e-09	3.58871e-09	7396.65	0.629581
Slc39a13	0.00150584	0.0015452	549.353	0.628822
Gpam	6.77736e-05	6.71361e-05	475.462	0.628676
Gm45807	0.0390712	0.0588398	15.1499	0.628537
Hist1h2be	0.0123258	0.0122099	65.1462	0.628129
Cd52	0.000549533	0.000476444	19804.7	0.626916
Rnf128	0.0283571	0.0237359	104.859	0.626895
Lrp8	0.00254377	0.00248001	502.367	0.6264
Rnf141	0.000369957	0.000471575	318.172	0.62609
Zfp511	1.13603e-05	1.04004e-05	1291.5	0.625418
Eogt	0.000254895	0.000251405	697.126	0.624969
Ppp1r15b	0.00026648	0.000169035	4613.98	0.624118
Camk2g	2.19778e-05	2.25523e-05	420.597	0.623727
Crlf2	0.000546789	0.000541646	630.256	0.623705
Ppip5k1	3.70028e-05	3.6341e-05	590.336	0.623561
Slc35c2	8.49015e-06	8.0986e-06	1887.4	0.62336
Kctd21	0.0363684	0.0503671	24.0584	0.622982
Fuom	0.0128441	0.0127233	50.7873	0.622284
D030056L22Rik	0.000142513	0.000111714	765.322	0.622213
Klc2	0.000861758	0.00109379	183.308	0.622069
Col3a1	0.0400092	0.0507819	188.125	0.621739
Cebpb	0.00444845	0.00385679	6358.52	0.621553
Helq	0.00020163	0.000158055	807.823	0.621334
Man2b2	0.000264444	0.000257816	1011.34	0.620288
Hist1h2ac	0.00349802	0.00333225	76.3045	0.61991
Spef2	0.00118115	0.00150559	227.067	0.618815
Tm7sf3	0.00288191	0.00256786	1250.98	0.617511
Rmnd5b	5.13233e-05	4.88287e-05	3804.76	0.617111
Sc5d	2.05846e-05	2.00687e-05	1130.03	0.617059
Apc2	0.0400153	0.0602616	13.9359	0.616001
Bnip3	0.00714775	0.00733461	75.0071	0.61569
Bmp6	0.0356511	0.0586267	10.6705	0.615123
Gm16214	0.0116505	0.0318328	43.9785	0.614752
Tbx3	0.0421434	0.0491702	21.1633	0.61461
Tbc1d31	0.00249022	0.00316072	310.432	0.613383
Csgalnact2	0.000203137	0.000185901	1023.68	0.613118
Ric1	0.00245867	0.00219075	969.101	0.612923
Gm2044	0.0409486	0.0673382	11.2267	0.61278
Ccnc	0.00014601	8.9085e-05	806.089	0.612694
Caskin2	0.0051243	0.00650404	144.94	0.612679
Ankfy1	1.4939e-05	9.22635e-06	4266.99	0.612583
Lclat1	4.92823e-05	4.84009e-05	485.575	0.612211
Slc6a8	0.0316276	0.04763	15.2258	0.612111
Rab11fip1	3.1115e-05	4.01271e-05	1593.85	0.611976
Runx3	2.43788e-06	1.49266e-06	4874.33	0.611593
0610040J01Rik	0.0429878	0.0650145	11.363	0.611385
Vps37c	4.58896e-06	4.47394e-06	1198.78	0.611296
Kpna3	1.78883e-07	1.63525e-07	1841.5	0.610997
Phf11b	0.000815337	0.000746446	1556.26	0.610629
St8sia4	4.20785e-06	4.01379e-06	1873.46	0.609318
Gm47583	0.0247029	0.0420957	46.4819	0.608282
Diaph1	0.00020548	0.000196004	2337.72	0.608074
C1qtnf6	0.00848834	0.00710505	55.667	0.607198
Cars	0.000151851	0.000141206	2956.47	0.607104
Gm26819	0.00574443	0.00547221	136.514	0.606831
Ccser2	0.000345436	0.000329505	2668.34	0.60655
Abcb4	0.0311224	0.0530349	22.1451	0.606041
Pdzd8	1.00649e-06	9.5757e-07	2265.02	0.605793
Znfx1	5.51479e-05	6.40399e-05	3678.49	0.605688
Mafa	0.0177016	0.0481607	39.7517	0.605654
Ogfod3	0.000897704	0.000921172	188.054	0.605339
Mboat4	0.0103193	0.0102222	67.0295	0.605253
Spry1	0.000568638	0.000554385	928.794	0.605168
Aqp1	0.0424028	0.0435113	49.8342	0.60418
Dnase2a	0.00292456	0.00372787	255.661	0.603903
Asxl2	4.16455e-06	3.807e-06	2122.51	0.603638
Itgb2	3.17612e-07	1.96995e-07	28214	0.603386
Ttc21b	2.14145e-05	2.11213e-05	554.585	0.602942
Rwdd1	1.36242e-08	1.2473e-08	1293.16	0.602879
Pros1	0.0388514	0.0493123	187.386	0.601628
Zfp52	7.62364e-05	6.9768e-05	863.436	0.601456
Thbs3	0.0296499	0.0505258	24.5809	0.601075
Tmx3	7.8549e-06	9.12141e-06	2402.71	0.600721
Ubxn4	3.74305e-06	2.31172e-06	6479.43	0.600579
Dhrs11	0.00146594	0.00144587	423.09	0.600353
E330009J07Rik	0.000646457	0.000663357	402.235	0.600155
Ltbp4	0.0380377	0.0390321	83.8869	0.599607
Amigo1	0.0119035	0.0122147	212.748	0.598361
Popdc2	0.0241747	0.0202351	88.0835	0.598209
Ryr1	0.0228188	0.0266234	24.8352	0.597763
Rftn1	0.000358429	0.000222312	6887.39	0.597668
Cep250	2.04022e-10	1.8972e-10	3222.62	0.595861
Plekha5	4.67768e-08	4.27607e-08	1897.43	0.595744
Slc41a3	0.00300148	0.00382591	151.757	0.595445
Rexo5	0.000225273	0.000200725	1179.76	0.59542
Slc48a1	0.00181629	0.00177077	1153.03	0.595283
Zmat1	0.00315493	0.00343715	235.12	0.595151
Slc25a10	0.00607852	0.00623743	368.724	0.594401
Paqr4	0.00797152	0.0101611	209.755	0.59426
Nol10	0.000150361	0.000146593	765.803	0.594185
Piezo1	0.00465289	0.00443831	2991.81	0.594066
Card10	0.0444914	0.0440729	108.146	0.593147
Nrbp2	0.0354843	0.0491428	34.9209	0.593139
Gm20743	0.0381026	0.036297	54.3093	0.593058
Mtbp	0.000742083	0.000761483	550.731	0.592499
Hdac6	4.68764e-05	4.2899e-05	830.668	0.59249
Skap2	0.0135855	0.0139407	571.587	0.592431
Lipo3	0.00571246	0.00725056	188.241	0.592394
Actrt3	0.0272989	0.0745893	33.2028	0.592219
Nhlrc3	0.000139356	0.000138045	702.736	0.592173
Dnajc14	7.42212e-05	7.07982e-05	3399.8	0.592123
Tmem150a	0.034028	0.0512449	11.7614	0.592075
Wwc2	0.0170907	0.01693	90.0954	0.592003
Scly	3.32495e-06	2.96263e-06	732.723	0.591556
Tbc1d8b	0.000775108	0.000844445	322.581	0.591165
BC004004	1.14847e-07	1.04987e-07	1534.77	0.590465
Sec23a	0.000627848	0.000492161	1099.44	0.589606
Rnf135	0.0131571	0.013501	179.024	0.58941
Ppp1r16a	1.27614e-06	1.00035e-06	1159.46	0.589142
Arhgap18	2.32789e-05	1.42032e-05	1134.74	0.588813
Gas2	0.0129384	0.0108299	106.234	0.588392
Cpsf2	0.00018253	0.000174112	2047.8	0.587979
Kbtbd3	0.000284384	0.000360956	363.184	0.587866
Smpdl3a	0.00149801	0.001393	2903.21	0.587387
Plpp1	0.0436796	0.0744334	26.1327	0.587325
Zfp318	2.38023e-05	2.34764e-05	599.271	0.587259
Synj1	1.05861e-05	1.00979e-05	1576.56	0.586852
Nradd	0.0176125	0.0167779	49.1414	0.586721
Ap5m1	4.51337e-05	5.82061e-05	1472.26	0.586706
Arl13b	0.000691462	0.000681995	441.329	0.586297
Agpat2	0.00115123	0.00118133	679.843	0.585912
Dnajb13	0.00184549	0.00201058	323.67	0.585698
Tbx2	0.0451113	0.122734	22.3498	0.585114
Ifit3b	0.0248632	0.0246293	105.835	0.584934
Slc33a1	0.00343738	0.00374487	254.076	0.584881
Vat1	0.0108804	0.0118537	55.2103	0.584634
Fam131a	0.0411011	0.0635725	13.8559	0.584211
Rell1	0.000357973	0.000327238	1370.36	0.583326
Gm37494	0.000970464	0.000995834	592.739	0.583241
Tubb4a	0.0283402	0.0280736	48.8316	0.58242
Hspa1a	0.00627812	0.00621907	134.947	0.582069
Golga2	1.13248e-05	1.08025e-05	2008.1	0.582024
AC133451.2	0.046556	0.0720098	11.3022	0.581694
Jkamp	4.81037e-05	4.76512e-05	695.645	0.580989
Rdh11	2.07325e-06	1.84732e-06	853.49	0.580387
Gmnn	0.000353427	0.000350103	442.087	0.580196
Uhrf1bp1	0.0210514	0.0216017	154.008	0.579724
Plod3	0.00606026	0.00597729	552.359	0.579294
Plpp5	0.0078747	0.00857912	170.526	0.578843
Ecpas	7.50058e-06	8.70997e-06	2276.06	0.578798
Slc39a9	6.90128e-05	5.40981e-05	1247.96	0.577788
A430046D13Rik	0.00857516	0.00879934	169.601	0.577749
1810055G02Rik	0.0103709	0.0102733	291.17	0.577561
Cers5	2.04016e-05	1.865e-05	1844.18	0.577362
Arf6	3.48446e-05	2.15201e-05	14868.8	0.576586
Creld2	9.58673e-06	8.76365e-06	1572.49	0.57641
Csnk1g1	0.0023606	0.00185044	899.692	0.575266
Cep76	0.00016162	0.000160099	486.845	0.575257
Hnrnph3	4.27025e-05	3.80492e-05	1131.63	0.574408
Slc8b1	0.00195295	0.00193458	537.016	0.574181
Tm9sf2	6.51004e-07	4.03779e-07	6619.06	0.57396
Fam45a	0.000438182	0.000401003	960.522	0.572323
Nr1d2	0.00505915	0.0047045	2787.36	0.57217
Rnf11	0.000121355	0.000111101	1596.71	0.571095
Mblac2	0.000734982	0.000728068	263.22	0.571075
Gm45235	0.0374374	0.101856	28.734	0.570765
Fut11	3.5605e-07	2.79102e-07	810.702	0.570446
Atp7a	0.00100691	0.00098167	949.471	0.570132
Mcur1	6.97804e-07	6.37893e-07	1727.53	0.569363
Gm2629	0.0399486	0.0380555	82.1033	0.568947
Dusp1	0.00308504	0.0018889	36925	0.568378
Myef2	0.000970688	0.00123205	285.104	0.567996
Ubash3a	0.000422651	0.000268097	7152.6	0.56718
Pomt2	0.0071437	0.00733045	326.733	0.566428
Msantd4	0.00159239	0.00155248	500.939	0.564846
Slc24a1	0.0488622	0.0484026	49.994	0.564773
Supt20	3.77849e-05	2.31349e-05	7168	0.564575
Stx12	0.00192281	0.00175966	764.799	0.564507
Ankrd35	0.0452075	0.122996	46.8319	0.56438
Slc4a8	0.00457484	0.00580664	302.34	0.564372
Ctsb	0.00244679	0.00212136	9367.55	0.563996
Lrba	0.00826031	0.00755944	779.578	0.563896
Fry	0.00246426	0.00252868	640.839	0.562824
Tagln2	0.000218179	0.000133586	13361	0.562676
Syne1	0.000207115	0.000156194	1374.52	0.56208
Rb1	0.00241669	0.00182253	1900.79	0.562004
Vwa7	0.0322745	0.0446974	30.8502	0.561771
Cpt1a	0.00288058	0.00334504	3717.86	0.561544
Slc39a8	0.00836092	0.00828227	223.499	0.561387
H2-M3	4.62209e-05	4.39743e-05	2297.18	0.560773
Dis3l	3.26685e-06	1.9932e-06	1162.6	0.560672
Avil	0.0416369	0.0629714	11.7585	0.559776
Cavin1	0.0514211	0.0876256	25.87	0.55911
Trim16	0.0474547	0.0397213	55.8649	0.55908
Plcg2	0.0267977	0.0264308	389.284	0.559041
Ckap5	5.3409e-05	5.09458e-05	2078.26	0.55791
Adarb1	0.0243355	0.028393	48.2681	0.557767
Lrrfip2	0.000396753	0.000389657	693.064	0.556378
Lasp1	0.00116804	0.00101269	7278.6	0.556056
Gm18988	0.0344367	0.0513742	14.5953	0.555951
Pak4	0.00072296	0.000787631	303.861	0.555507
Chd9	7.55987e-05	4.61251e-05	953.4	0.555325
Klc1	7.91702e-08	5.97057e-08	1681.27	0.555199
Alcam	0.0242377	0.0307638	189.484	0.554192
Wdr91	2.78604e-06	2.54966e-06	1084.45	0.554096
Klra9	0.0399384	0.0465976	23.4568	0.553863
Alg2	0.00380439	0.00373634	473.809	0.553713
Smarcc2	6.25041e-07	3.96478e-07	4882.72	0.55363
Mfsd10	0.000235161	0.000214971	1346.52	0.553454
Lpxn	1.09844e-05	9.52342e-06	5642.58	0.552382
Gm9574	0.0331216	0.0904987	23.9195	0.552332
Ccdc40	0.0387895	0.105534	33.8238	0.551985
Trbv19	0.00082235	0.000620169	1754.44	0.551915
Kcnc1	0.00334217	0.00329641	371.822	0.551608
Ids	0.00571556	0.007371	1705.91	0.551343
Gm38140	0.0487282	0.0674845	21.9957	0.551311
Bloc1s5	0.00214152	0.00233308	356.048	0.551043
Cpeb3	0.0310691	0.0362494	23.1745	0.550629
4930580E04Rik	0.0434026	0.0671323	10.4241	0.550518
Gns	0.00100198	0.000955769	1790.03	0.550483
Nipal3	5.62342e-06	5.54642e-06	625.053	0.549914
Fam57a	0.017598	0.018058	96.3735	0.548899
Pdlim7	0.00708758	0.00690993	461.607	0.548889
Gm42820	0.0379762	0.0571907	13.1027	0.548778
Mef2a	1.29828e-05	1.23518e-05	2587.78	0.5479
Mapkbp1	0.00964308	0.0122918	331.237	0.547213
Mogs	0.000110504	6.76591e-05	4595.46	0.547025
Star	0.0198396	0.019653	92.2745	0.546787
Fbxw4	0.000136488	0.000133067	373.118	0.546567
Gbf1	1.84725e-07	2.1451e-07	3251.87	0.546369
Akap7	0.0410932	0.111802	24.0284	0.546294
Gabpb2	0.000399024	0.000389023	1044.77	0.545507
C530050E15Rik	0.0266716	0.0290575	74.5194	0.545246
Eif2ak4	0.00454934	0.00446797	685.029	0.543689
Pea15a	0.00159564	0.00185292	2889.05	0.543675
Raph1	0.0392936	0.0498735	176.778	0.543072
Rab6a	2.71204e-07	2.52192e-07	2189.79	0.542743
Hist2h4	0.0150573	0.0154509	79.8389	0.542648
Lime1	0.0118696	0.0113071	70.6978	0.542637
Lztr1	3.40947e-05	3.12139e-05	2078.11	0.542595
Acap2	0.000888375	0.000842149	2383.51	0.542444
Ttyh2	0.0377358	0.103106	41.8501	0.542043
Tor1aip1	1.01894e-05	9.71948e-06	2751.95	0.541453
Casp7	0.000355498	0.000346588	384.353	0.541128
Mir142hg	0.00118812	0.00115834	678.564	0.541031
Vps37a	0.000105819	9.68782e-05	1647.55	0.540791
9930111J21Rik1	0.00351028	0.00334839	1367.35	0.540729
Dmac2l	0.00767934	0.00760711	291.328	0.540491
Gls	6.41277e-07	3.9264e-07	5623.84	0.540171
Gmfb	6.32478e-06	5.79038e-06	2082.76	0.540161
Dync1h1	0.000122911	7.52559e-05	5064.33	0.540104
Cox17	0.0001204	0.000118247	411.267	0.540085
Rasgef1b	0.0206442	0.020275	480.393	0.539947
Sik3	1.66167e-06	1.57521e-06	2398.87	0.53967
9930017N22Rik	0.029041	0.079349	31.7058	0.539493
Cmpk2	0.0132995	0.0131174	606.563	0.539441
Dop1b	6.82588e-05	6.51108e-05	3638.65	0.538905
Capn5	0.0561214	0.0555935	78.8511	0.538804
Mars	3.97116e-10	2.4526e-10	4342.96	0.538746
Gm26660	0.0309854	0.0843018	28.2847	0.538582
Ndrg1	0.0135157	0.013177	755.906	0.536765
Git1	2.46617e-08	2.35243e-08	2612.45	0.53664
Slc20a1	0.00348527	0.00216171	4638.5	0.536033
Kif15	0.0314241	0.0311285	184.222	0.53579
Mthfd2l	0.00495336	0.00414614	98.1188	0.535693
Gna15	0.00791814	0.0048311	1267.99	0.535573
Entpd7	0.0199486	0.0254279	181.915	0.534932
Wfs1	0.0244121	0.0232553	75.7997	0.534789
H2-D1	8.36945e-05	5.30893e-05	233162	0.534787
Gorasp1	0.0142733	0.014139	177	0.534753
Acat2	0.00042107	0.00033007	879.011	0.534741
Kdsr	4.77048e-08	2.91061e-08	1203.99	0.534557
Gm12749	0.0408372	0.0476462	23.4567	0.53431
Pcyox1	0.0196601	0.0193909	695.682	0.534195
Ebp	4.31116e-05	3.94689e-05	1422.7	0.532987
Gm37262	0.0348331	0.0331824	50.6921	0.532869
Pcmtd1	0.00169049	0.00154766	1905.26	0.532435
Sfn	0.0108782	0.00969279	746.904	0.531542
Tspo	1.83221e-05	1.58852e-05	5403.17	0.531539
Golga3	4.6326e-06	4.39154e-06	2245.83	0.531404
Edem3	0.00461212	0.00410953	1138.59	0.531003
Stimate	0.00178083	0.00173619	788.849	0.530927
Aldh16a1	2.39514e-05	2.13414e-05	1112.09	0.530656
Blcap	0.000255722	0.000324577	362.046	0.530251
Gm37900	0.0470731	0.071193	10.7036	0.529773
Trps1	0.0223537	0.0217935	714.446	0.528952
Zswim9	0.00644913	0.00702603	126.149	0.528874
Lrrn4cl	0.0533151	0.0876744	10.878	0.528696
Mkrn2	5.19305e-05	4.74719e-05	1414.72	0.527751
Dhrs7	0.00240243	0.00219617	1968.61	0.52585
Fancm	0.0105876	0.0103222	434.973	0.525237
Agfg2	0.00367705	0.00358489	1238.97	0.524857
Rasip1	0.0576352	0.157477	23.387	0.524414
Itm2b	8.434e-05	5.16396e-05	29957.6	0.524218
Wdr44	1.16751e-06	1.04028e-06	1228.39	0.523448
Carns1	0.0149732	0.0137028	924.526	0.523188
Gm12195	0.0424379	0.0641828	16.4441	0.522973
Mfn2	1.16514e-06	1.08346e-06	3182.72	0.522967
Fanca	0.00867275	0.0110079	202.955	0.521775
Rufy1	1.50502e-05	1.3758e-05	1490.38	0.520883
1110008P14Rik	0.00121482	0.00124657	563.227	0.519984
Aacs	0.000398087	0.000364452	1589.96	0.519717
Polk	0.00153556	0.00151454	650.482	0.519328
Klc4	0.00231385	0.00225585	968.604	0.519033
Foxn2	0.000634757	0.000497577	940.96	0.518774
Ncoa1	0.000175651	0.00016755	3119.87	0.518484
Creb3l2	0.0099586	0.01264	251.782	0.518364
Gclm	0.00010959	8.59061e-05	1001.15	0.518357
Ate1	2.22002e-05	2.11764e-05	1414.52	0.518228
Mphosph6	0.000718472	0.0005632	839.632	0.518219
Fkbp2	0.00140343	0.00138422	543.147	0.518183
Dnah10	0.0602169	0.0990241	10.4877	0.517038
2600006K01Rik	0.0594462	0.0886846	11.0137	0.51695
Vmp1	3.60257e-11	3.35002e-11	3099.48	0.51682
Tmem140	0.0166999	0.0159085	94.7613	0.516767
Mroh1	5.82729e-05	5.52407e-05	2561.78	0.51665
Map3k4	2.93956e-07	2.73349e-07	2387.58	0.51594
Pelo	0.0135334	0.014744	79.8446	0.515908
Uap1	0.00174776	0.00225398	1792.8	0.515733
Tppp3	0.0573299	0.0567906	252.891	0.515694
Sgo2a	0.0277032	0.0323222	31.9586	0.51532
Ssbp4	0.000115727	0.000134386	2651.46	0.514748
Hoxb4	0.050793	0.0785633	10.1548	0.51468
Ehmt2	1.24634e-05	1.4473e-05	3146.35	0.514005
Amfr	4.16141e-05	2.63968e-05	10381	0.513968
Atp6v0b	0.000218301	0.00020769	2480.54	0.51385
Kremen2	0.0161929	0.020553	143.533	0.513505
Fut8	1.62967e-07	1.48975e-07	1908.2	0.513197
Os9	1.09999e-08	6.97751e-09	8831.77	0.512973
Crebrf	0.000818532	0.00061729	2106.69	0.511713
Pmvk	0.00460678	0.00587214	284.033	0.511646
Tbkbp1	0.0307384	0.0292817	106.509	0.511381
Dido1	0.00114348	0.00109074	1728.37	0.511036
Cpeb2	0.0134987	0.0132573	431.214	0.510842
Gm10851	0.0508281	0.0758277	16.8882	0.510697
Pgghg	0.00481231	0.00469169	718.533	0.510554
6430531B16Rik	0.0603897	0.0993083	10.5653	0.510459
Irak4	6.01026e-06	4.71135e-06	914.302	0.510451
Rnf13	2.12877e-05	2.74535e-05	1736.29	0.509855
Snord13	0.0371529	0.0368034	60.4552	0.509615
1700001K19Rik	0.0590362	0.0913133	10.2368	0.509276
Cant1	0.0009165	0.00106427	3371.37	0.508586
Clic1	0.000137347	8.40947e-05	10625.6	0.508152
Ralbp1	0.000493653	0.000470886	2034.78	0.507562
Mif4gd	0.000317551	0.000368753	2374.02	0.507155
Itgal	7.02611e-06	4.45682e-06	31708.4	0.507024
Casp4	0.013658	0.014015	121.955	0.506498
Pdxdc1	0.000185963	0.00017025	1512.61	0.506184
Apaf1	0.000100138	7.5518e-05	1879.5	0.506107
Smox	0.00236803	0.00185626	1022.61	0.50585
Ltb4r1	0.0636578	0.108478	20.0858	0.505844
Inmt	0.062156	0.16983	27.9446	0.505339
2610301B20Rik	0.0122329	0.0125527	367.155	0.504886
Fgd6	0.0195688	0.0193847	371.511	0.504398
Mir23a	0.0474971	0.129777	34.6176	0.504094
Abca7	0.00113336	0.000702952	8334.34	0.503634
Pttg1	0.000220097	0.000209399	2864.24	0.503631
Far1	0.000423069	0.000401055	2493.59	0.50333
Tmem181a	0.00415223	0.00527024	185.23	0.502726
Selplg	0.00103036	0.000639067	47417.3	0.501972
Nucb2	0.0128544	0.0163852	265.397	0.501445
Uggt1	1.8662e-06	1.14263e-06	6377.99	0.501143
Actn4	7.23121e-10	4.58692e-10	15985.6	0.500434
Prrg2	0.0254044	0.0212644	77.8547	0.500132
Cep162	0.000637121	0.000388727	750.959	0.500008
Apol7b	0.0523979	0.0781696	16.3994	0.499957
Camkk1	0.00919083	0.0094311	566.841	0.499778
Surf4	1.05046e-06	6.66331e-07	9014.2	0.499686
Adam15	0.0398148	0.0408556	204.036	0.4993
Comt	0.00377213	0.00370467	693.291	0.499119
Sh3d21	0.0362503	0.0990472	42.3246	0.49879
Gm30122	0.0384528	0.0579084	17.7482	0.498737
Fam241b	0.0477288	0.129856	26.3993	0.49845
Cyfip2	0.000310588	0.000197013	17537.6	0.498316
Suco	0.0140911	0.012217	4655.56	0.498006
Npat	0.000972024	0.00088857	1736.29	0.496852
Skil	0.0338762	0.0214885	8139.27	0.496687
Sacm1l	0.00219156	0.0020034	1291.22	0.496478
Slc3a2	0.0174494	0.0108228	20091.3	0.49605
Aldh3a2	0.00243523	0.00183651	1985.95	0.495745
Ski	0.000294847	0.000180529	9594.97	0.495617
Wdr81	0.00110838	0.00101473	1303.3	0.495565
Zfp763	0.0287136	0.0364449	152.709	0.495477
Sema3e	0.0644926	0.106055	13.7766	0.495433
D3Ertd751e	0.00429305	0.00544898	261.132	0.495205
Ctnnbip1	0.0426368	0.0422357	104.854	0.494981
Gatm	0.0647112	0.100091	11.9825	0.494505
Mgat1	0.00995759	0.0128417	2005.11	0.494194
Acadsb	0.000352674	0.000346366	549.942	0.494007
Otud4	0.00601513	0.00573772	2991.42	0.493674
Pip4k2c	0.000280323	0.000267395	1636.81	0.493453
Ncf4	1.204e-05	1.14548e-05	3750.48	0.493439
Marveld1	0.000682235	0.000514502	1474.46	0.493312
Hacd2	0.000490438	0.000483723	457.552	0.49329
Nagpa	0.000977929	0.000893968	1483.31	0.493271
Zmpste24	2.35504e-05	2.24057e-05	2219.18	0.492584
Mxd4	0.00108406	0.00103406	1610.67	0.492394
Slc7a8	0.066113	0.0999889	18.0534	0.49209
Tmem147os	0.0127765	0.0126563	157.51	0.4916
Gm5547	0.00203933	0.00200285	416.646	0.491436
Kcng3	0.0569007	0.0935707	18.9518	0.491417
Rfwd3	0.00407264	0.00372708	868.631	0.491295
Samd11	0.0594944	0.092022	12.842	0.491253
Lrrk2	0.0573319	0.054615	98.0957	0.491178
Rad9a	0.00673905	0.00869093	1774	0.490987
Magee1	0.00395543	0.00388469	425.192	0.490738
Txlnb	0.0639275	0.17467	22.4958	0.489975
Cgrrf1	0.00362447	0.00359037	258.113	0.489558
Zfp984	0.000544293	0.000693796	317.704	0.488441
Gm35037	0.0426021	0.046413	67.5572	0.488423
Gramd1c	0.0191555	0.0208691	190.93	0.488296
Gm9887	0.0256762	0.0254347	132.285	0.488261
Tmem41b	0.00124911	0.00122677	488.025	0.487608
Kctd11	0.0258216	0.0216136	68.8354	0.487467
Nudt7	0.00814031	0.00886849	271.598	0.487184
Fam234b	0.000749833	0.000565481	1694.08	0.487049
Nanos1	0.00798216	0.00787287	416.447	0.486839
Arl14ep	0.00842693	0.00864723	544.571	0.486799
Mmaa	0.0116824	0.0127275	131.578	0.486785
Taf1	0.000987393	0.000903965	2095.3	0.486279
Kitl	0.0661913	0.0987473	10.0167	0.486171
Cdc14a	0.00233345	0.00142371	870.669	0.485572
Nktr	0.00054002	0.000333518	4822.92	0.485472
Gpd2	0.00233575	0.00301228	1403.67	0.485393
Kcna3	0.000431816	0.000410828	2775.4	0.484699
Fah	0.0294173	0.0246233	82.2432	0.483442
Mgll	0.0584053	0.0995272	37.841	0.483376
Cd8b1	0.000708549	0.00043947	47275.5	0.483271
Adprh	0.00232838	0.00216516	3140.86	0.482907
Afg3l2	2.3124e-06	2.2e-06	3916.06	0.482336
Klhl8	0.00490177	0.00624816	336.577	0.481832
Gatad1	0.00233742	0.00229561	440.634	0.481501
Gm20300	0.00629204	0.00599387	127.807	0.481421
Zfp160	0.00935119	0.00926323	251.771	0.481048
Camta2	5.83566e-05	5.55201e-05	3110.53	0.480782
Ogn	0.0685832	0.102316	11.2586	0.480448
Jak3	2.71911e-05	1.67933e-05	10471.5	0.480319
Icmt	0.00112308	0.000846963	1365.28	0.480128
Wdfy3	0.0549106	0.150033	34.1767	0.479866
Cmtm4	0.0290338	0.0243023	52.3203	0.479779
Cmip	1.57957e-05	9.67135e-06	5255.88	0.479609
Dgat1	0.0245614	0.0152339	4901.39	0.478801
Tgfb1i1	0.0526879	0.0729683	28.5399	0.478638
9630013D21Rik	0.0615357	0.0951794	11.4899	0.478455
Sparc	0.0672208	0.0689782	77.3151	0.478443
Itgb4	0.0671087	0.100116	16.682	0.478433
Dynlt3	0.00296549	0.00293759	490.337	0.478409
Kpna6	0.0033441	0.00328429	697.136	0.478317
Sp4	0.00579519	0.00353582	1019.2	0.477634
Arhgap26	0.00972787	0.0125454	1976.86	0.477634
Exoc6b	0.000852113	0.000779813	1279.42	0.477624
Fth1	0.0017783	0.00109828	39530.2	0.476829
Serpinh1	0.0557348	0.0552105	55.1157	0.476827
Tgoln1	8.02429e-05	6.95705e-05	12717.2	0.476655
Ifi44	0.0526499	0.0729157	33.7736	0.476638
Arhgap33	0.0372649	0.0405984	131.253	0.476526
Fam98b	0.0103652	0.00867606	124.985	0.476089
Susd6	5.63581e-05	3.57492e-05	4553.46	0.475098
Nfil3	0.0206215	0.0178788	4399.04	0.475061
Hspa2	0.024837	0.0254863	388.071	0.475043
Fbxo25	0.00672598	0.00690181	615.949	0.474966
Tmem59	0.000595456	0.000377711	10108	0.474828
Micu2	0.000860172	0.000799873	3448.01	0.474656
Slc16a10	0.040794	0.051999	153.569	0.474586
Stard4	0.0134407	0.013792	503.497	0.474465
Myo9a	0.00747583	0.00734212	691.056	0.474425
6720489N17Rik	0.0548389	0.1492	33.3757	0.474139
Cd200r4	0.0187972	0.0238584	264.979	0.473837
Clec14a	0.0733506	0.101584	33.0564	0.473695
Gna13	0.0158847	0.00981041	8438.62	0.473633
Sgpl1	0.00053799	0.000332264	4468.71	0.473486
Idi1	0.0141471	0.0154126	87.4207	0.473407
Gm20559	0.00321246	0.00293989	935.78	0.473183
A930006L05Rik	0.0532986	0.145009	23.9861	0.473123
Bcl7c	0.00715161	0.00779135	324.287	0.472984
Cspg5	0.0703643	0.106419	11.3991	0.472547
Ctsc	0.00136201	0.000833933	7245.7	0.472423
Ide	0.000700128	0.000434247	5435.03	0.472417
Usp48	0.00155836	0.000962447	7337.39	0.472163
Ankle2	1.40758e-05	1.33434e-05	2353.69	0.471733
Pik3cg	0.00974851	0.0113203	2876.85	0.471556
Rpn1	9.96819e-06	8.6424e-06	6759.41	0.47103
Gpc3	0.0735537	0.120956	16.2497	0.47093
Dram1	0.0738032	0.0861088	45.9925	0.470928
Gm13807	0.0596225	0.162215	23.9271	0.47087
Mfsd14b	0.0021108	0.00245114	2759.11	0.47075
Lancl3	0.0339038	0.0283787	99.3557	0.47016
Surf1	0.00195905	0.00119527	1168.22	0.469051
9130008F23Rik	0.0749072	0.112808	11.9546	0.46869
Zdhhc9	0.000773339	0.000689068	990.205	0.468623
Kif24	0.0394305	0.0330048	52.672	0.468123
Ubxn2a	0.000479649	0.000361723	1876.92	0.467928
Zdhhc18	2.65871e-05	1.68648e-05	7657.23	0.467685
BC024063	0.0283533	0.0270097	81.3277	0.46754
Lrsam1	0.0160955	0.0205165	303.473	0.467424
Sp1	0.00664534	0.00647878	950.477	0.467205
Lgr4	0.0754417	0.113612	14.984	0.467183
Bbs4	0.00577697	0.00567365	400.927	0.465285
Impact	0.0187761	0.0183055	1162.27	0.464867
Ccdc167	0.017403	0.017858	167.835	0.464795
Atp13a3	0.00340514	0.0032481	3191	0.464352
Cyp4v3	0.00951984	0.00934957	427.598	0.464349
Rnf166	0.000169756	0.00010529	5796.88	0.463881
Hspa13	0.00536601	0.00529254	610.5	0.463454
Ly6e	0.00136023	0.000840081	27723	0.463368
Axl	0.0724687	0.0442154	863.448	0.463132
Mamdc2	0.0751168	0.0876413	23.6832	0.462601
Cep104	0.00502436	0.00459805	1243.83	0.462298
Gpbp1l1	6.37758e-05	8.22478e-05	1820.29	0.462219
Nmb	0.0225853	0.0231758	286.229	0.461969
Klf12	0.0640763	0.175076	20.4442	0.461912
Trib1	0.0150095	0.0193568	1361.88	0.461377
Mgp	0.0760561	0.129605	29.9362	0.460872
Mtfr1l	9.25245e-05	8.60384e-05	3746.79	0.460476
Rap2a	0.00811699	0.00804064	541.131	0.460384
Ogdh	9.03995e-06	5.73424e-06	13839.3	0.46025
Snord118	0.0573456	0.15602	27.2307	0.459881
Nfat5	0.0316995	0.0193408	732.268	0.459465
D6Ertd527e	0.0632541	0.0943653	17.53	0.459444
Aen	0.00452601	0.00431727	1372.72	0.45939
Dpp7	0.00632281	0.00616433	550.96	0.45892
Derl3	0.0680034	0.101451	14.667	0.458742
Dusp19	0.0287306	0.0294817	178.869	0.458703
Stat3	7.98832e-05	4.95467e-05	16294.5	0.458623
Pilrb2	0.0771384	0.20987	28.6673	0.45858
2210408I21Rik	0.0599154	0.163708	22.297	0.458325
Carnmt1	0.00121441	0.00154797	266.438	0.457951
Rdh10	0.0182363	0.0180648	238.039	0.457343
Lrig2	0.000899413	0.00115992	1657.28	0.457263
Mapre3	0.00585669	0.00638059	200.418	0.456865
Epb41l5	0.0548536	0.0597605	52.3304	0.45649
Cmc2	0.0065133	0.00668357	375.195	0.456273
Mcc	0.077998	0.120642	10.7182	0.456247
Ghitm	7.28013e-07	4.49623e-07	10047.1	0.455706
Aktip	0.00267305	0.00260605	736.085	0.455673
Gm20939	0.0521851	0.14198	48.2563	0.455601
Pxdn	0.0773975	0.117055	13.859	0.455425
Gm50012	0.0547007	0.0595939	79.1478	0.454775
Foxp3	0.0619241	0.168477	43.4979	0.454714
Sorbs1	0.000886077	0.000870229	565.303	0.454699
Tmem170	0.036337	0.0359952	57.2686	0.454215
Actg1	0.00019181	0.000118463	7885.15	0.454189
Arhgap27	0.000401845	0.000382313	3665.82	0.453131
Akap5	0.0471855	0.0804078	44.3465	0.452721
Rusc1	0.00675131	0.0065821	381.66	0.45229
Retreg2	0.000526356	0.000502081	3917.36	0.452262
Manea	0.00575498	0.00570084	341.623	0.452028
Baz1b	0.0001094	0.000101731	3833.25	0.451979
Gsap	0.0117712	0.0114762	1072.78	0.45187
Ddx28	0.00459396	0.00447882	802.638	0.451805
Zbtb8a	0.0136687	0.017349	337.841	0.451784
Gars	6.23829e-05	5.40858e-05	6232.06	0.450537
Ushbp1	0.0808402	0.137758	21.7734	0.450489
Stap1	0.0110051	0.0107292	1065.7	0.450423
Unkl	0.00225644	0.00206499	770.402	0.449787
Sel1l	0.000306943	0.000189569	4116.88	0.449688
5430416N02Rik	0.0428068	0.0407782	121.928	0.448986
Agap2	0.0145647	0.0149455	528.405	0.448887
Rara	0.000172896	0.000164922	2264.58	0.448718
Phip	2.47889e-05	1.53751e-05	4497.58	0.448341
Strip1	0.000142085	0.000132124	3122.81	0.448272
Ciita	0.0816951	0.113141	34.0876	0.447588
43896	0.000322112	0.000319082	730.035	0.447154
Arid3a	0.0371225	0.0471179	283.457	0.446848
Unc13b	0.0793242	0.0925503	40.8561	0.446842
Epn2	0.0804293	0.111388	38.7878	0.446753
Gpx8	0.0717309	0.117958	15.3444	0.446605
Cep170	0.0111853	0.0109049	679.768	0.446359
Kif5b	4.96367e-06	3.14857e-06	6009.63	0.446159
Arsg	0.0449472	0.0622481	39.9841	0.446139
Rabgef1	0.00256543	0.0019347	1469.99	0.446013
Ric8a	1.20563e-05	7.47777e-06	4432.92	0.445896
Svil	6.02085e-05	5.70756e-05	2746.89	0.445339
4933404O12Rik	0.0463934	0.045957	83.5707	0.445135
Gm28557	0.0719394	0.108338	14.6062	0.445095
Tk1	0.0323678	0.033214	173.144	0.44504
Prrc2b	0.00513889	0.00314643	4525.55	0.444742
Fbxl21	0.0726905	0.108443	19.4007	0.44434
Lmtk2	0.00695152	0.00635469	1618.65	0.443777
Slc25a1	0.000869933	0.000530773	770.655	0.443764
Gm26616	0.0781474	0.117687	15.3722	0.443045
Cav2	0.0796629	0.0758878	69.4309	0.443023
Dclre1b	0.00541575	0.00555733	397.999	0.442871
Gopc	0.000342666	0.000441915	1447.24	0.442824
BC055324	0.0212696	0.0231723	117.033	0.441811
Rab43	0.0149664	0.0163052	183.662	0.441588
Strn	0.00478215	0.00437639	1096.38	0.441515
Nebl	0.0437353	0.0555113	341.896	0.441232
Pgrmc1	0.000247204	0.00023434	2979.93	0.440299
Lgals8	0.00065212	0.000840998	1953.34	0.440014
Atp6ap1	0.000582676	0.000369605	6158.53	0.439873
Gzmk	0.0780214	0.072552	2282.52	0.439529
Tgds	0.012563	0.0123383	531.848	0.43915
Klhl28	0.00111669	0.0010887	884.775	0.438847
Cpne2	0.0634407	0.0650992	88.6363	0.437061
Mir22hg	0.0347405	0.0378482	196.424	0.436844
Gm49125	0.0630637	0.107465	31.3961	0.436705
Ppp1r10	7.80018e-05	9.05787e-05	2662.69	0.436485
Gm49745	0.0837082	0.126061	10.023	0.436437
Rnf187	3.86666e-05	2.38806e-05	10072.1	0.435859
9130002K18Rik	0.0602759	0.163992	33.7093	0.435825
Baz1a	0.000525109	0.000499585	2749.15	0.435535
Pard6b	0.0557837	0.0552589	184.289	0.435151
Zfp142	0.00529907	0.00484411	1425.66	0.434676
Gm8817	0.0522087	0.0723047	39.0359	0.434249
Aak1	0.00450217	0.00428334	2671.1	0.434221
Pstpip1	0.00048392	0.000296294	5818.6	0.434218
Tfeb	0.0094849	0.00578703	1003.42	0.434217
Sacs	0.00902479	0.0070744	995.391	0.434146
Hif1a	0.00176084	0.00111694	5821.08	0.433846
Gm15283	0.0527251	0.0541035	77.9656	0.433791
Gm15775	0.0799407	0.120902	11.0692	0.433391
Gm49417	0.0612115	0.0847728	23.1655	0.432919
4930430F08Rik	0.0471515	0.046708	94.2636	0.432545
Abhd16a	0.000789695	0.000753276	3504.39	0.432408
Gm26637	0.0460849	0.125918	48.2946	0.43213
Kdelc1	0.00644675	0.00638611	225.967	0.432097
Rassf5	0.00255472	0.00162052	17776	0.432022
Zeb2	0.0813329	0.0802193	725.303	0.431862
Gm47920	0.0846454	0.126278	10.6991	0.431754
Tmem184a	0.0649534	0.106813	18.7772	0.431738
Mta3	0.000152323	9.44768e-05	5427	0.431459
Ankrd9	0.0157513	0.0200778	333.651	0.431244
Kif16b	0.00166662	0.00214933	1888.48	0.431106
Traj38	0.065046	0.0983751	13.4086	0.430979
Gm12474	0.0806938	0.111754	21.7583	0.430949
9630010A21Rik	0.0500397	0.0418851	132.973	0.430578
Dhrs13	0.0174852	0.0146357	133.295	0.430535
Nudt9	8.32391e-05	7.94002e-05	1656.61	0.430057
Mfsd6	0.0174633	0.0166145	2572.28	0.429732
Gpx3	0.0691329	0.0709402	58.0248	0.429448
Ergic2	0.000111466	0.000106326	1880.44	0.429302
Pip5k1b	0.055574	0.151846	45.1675	0.429172
Gm42759	0.0663228	0.102584	14.9026	0.428979
Rarg	0.0328452	0.0322578	429.413	0.428807
Snx33	0.00234705	0.00231491	463.034	0.428346
Arhgap31	0.013776	0.0125933	1749.3	0.428265
Fbxo45	0.00304107	0.00270969	822.72	0.427785
Ptges2	0.0100907	0.0103544	570.914	0.427534
Bnip2	0.00225344	0.00261678	2784.78	0.427383
Serpinb1a	0.0514714	0.0560757	159.055	0.426964
Tom1	0.00560942	0.00575606	192.728	0.42688
Dpy19l1	0.0115179	0.0109186	2549.68	0.426716
Zc3h4	0.00225368	0.00206246	917.48	0.426631
Wdcp	0.014674	0.0150576	196.178	0.426474
Aif1	0.0865419	0.130329	10.8309	0.426364
Uba6	0.0070903	0.00631766	828.138	0.426321
Grhl2	0.0863135	0.129985	19.4222	0.426032
Kidins220	0.0106927	0.0101363	3769.86	0.425861
Jcad	0.0905329	0.154275	23.3483	0.42576
Acox3	0.00634559	0.00818351	1350.47	0.425555
Bmpr2	0.0668343	0.181836	26.3914	0.424886
Paqr3	0.0530133	0.0577555	114.383	0.424199
B4galt2	0.0909587	0.149578	10.4944	0.424025
Ccp110	0.0155186	0.0151296	418.857	0.423384
Ulk2	0.00926738	0.00861773	2728.12	0.423199
Myo1e	0.0539175	0.0684351	212.93	0.423041
Taok1	0.000783397	0.000763762	1083.63	0.422772
Cd96	0.00090096	0.000558811	7376.79	0.422375
Aph1b	0.0914988	0.137794	14.0553	0.422065
Vps8	0.00657707	0.00496005	1627.76	0.421492
1700066M21Rik	0.0193516	0.0198575	190.236	0.421112
Scamp2	0.000312102	0.000297708	2903.79	0.421074
Mast1	0.0418593	0.0456037	53.3882	0.420754
Itm2c	0.000738095	0.000457796	4908	0.42057
Setd3	2.82768e-05	3.28361e-05	2864.98	0.420402
Ttc30b	0.0576654	0.0628238	63.712	0.420392
C230024C17Rik	0.0743879	0.112504	15.211	0.420172
Ptprb	0.0663219	0.181212	41.021	0.419955
Slc25a40	0.00683499	0.00701367	611.253	0.419834
Npnt	0.0874373	0.143787	16.4278	0.419624
Zcchc2	0.0012602	0.00119462	2909.42	0.4193
Chmp4c	0.0886395	0.103419	22.1347	0.418707
Gm37963	0.0469893	0.054824	37.4888	0.41846
Ufsp1	0.0694681	0.0810508	29.187	0.417265
Pkmyt1	0.00452121	0.00340964	1373.24	0.41718
Rimkla	0.085214	0.0994221	41.0467	0.416902
Szt2	0.00458531	0.00279764	1156.88	0.416874
Leprotl1	0.000737055	0.000455207	5411.44	0.416512
Gas2l1	0.0947641	0.0902734	119.948	0.415922
Tln1	0.0017141	0.0010495	32293.6	0.415901
Fam102a	0.00189597	0.0016438	11973.8	0.415859
Snhg14	0.077929	0.132797	19.9942	0.415807
Zfp128	0.0801443	0.0873135	60.1009	0.415691
Accs	0.0194079	0.0190607	437.222	0.415456
Gm26781	0.0868642	0.129588	10.0772	0.415128
Fkbp9	0.0871393	0.143297	10.4077	0.414924
Amy1	0.0946657	0.142563	11.6939	0.414886
Zfp125	0.0173324	0.0188828	194.315	0.414656
Lonrf3	0.0894811	0.147148	12.9639	0.414591
Ahi1	0.00642502	0.00636458	608.709	0.414553
Dgcr8	0.00163283	0.0014549	992.337	0.414494
Fam83g	0.0922536	0.250994	38.5833	0.41445
Col6a1	0.0940247	0.141598	11.1737	0.413527
1700048O20Rik	0.087146	0.131239	11.7189	0.413475
Aebp2	0.000188539	0.000116939	4083.45	0.413138
Ubr5	0.00685826	0.00425377	4303.69	0.412686
Mtmr1	0.00354668	0.00336213	3145.72	0.412576
Txn1	0.00216239	0.00204987	2917.62	0.411606
Cklf	0.000403938	0.000246455	945.073	0.411541
Zbtb41	0.0170827	0.0156332	883.904	0.41107
Sema3c	0.0845341	0.229992	45.987	0.41076
Fzr1	6.07955e-05	5.79917e-05	2354.54	0.4101
Tnfrsf1b	0.0652652	0.0399605	16869.8	0.409724
Zfp445	0.024384	0.0314465	1575.82	0.409702
Pdia6	1.67679e-05	1.03559e-05	7271.31	0.409344
Map1b	0.0973663	0.147256	13.9421	0.409276
Prkacb	0.00366608	0.00317849	10496.6	0.408965
Rab28	0.000504841	0.000462007	950.296	0.408939
C030034L19Rik	0.087644	0.0899353	69.8933	0.408897
Dpy19l4	0.0139727	0.0143379	145.861	0.408769
Slco3a1	0.000123679	7.63847e-05	4833.55	0.408672
Gpt2	0.0518993	0.0434416	135.169	0.408581
Usp31	0.00326994	0.00291362	746.613	0.408315
Cebpzos	0.0264208	0.033678	152.506	0.407823
[truncated: 12,253 more rows]
